# Supplementary material for: Genome-Wide Identification and Expression Analysis of NAC Gene Family Members in Seashore Paspalum Under Salt Stress
Source: Plants (Basel). 2024 Dec 23;13(24):3595. doi: 10.3390/plants13243595 (PMC11678376; doi:10.3390/plants13243595)
Supplement: Supplementary file 1 [file plants-13-03595-s001.zip › File S1.nwk]

((((((((((((((PvNAC95:0.02631906,PvNAC164:0.03055659)1.0000:0.33853033,PvNAC131:0.35158239)1.0000:0.14027629,(PvNAC19:0.43049651,PvNAC54:0.38882750)0.9045:0.07787236)0.3662:0.00822762,(PvNAC60:0.37287560,(PvNAC59:0.32235388,(PvNAC57:0.15402036,PvNAC58:0.22825013)1.0000:0.08378767)0.7566:0.03718325)1.0000:0.12817916)0.4806:0.02607031,((PvNAC09:0.38575108,PvNAC47:0.46478827)0.7608:0.04491893,(((PvNAC107:0.00965318,PvNAC108:0.00000000)1.0000:0.38247986,PvNAC78:0.31623324)0.8993:0.05844632,(PvNAC158:0.01811667,(PvNAC156:0.01886424,PvNAC157:0.01920770)0.6789:0.00224316)1.0000:0.43075525)0.5540:0.02249885)0.2865:0.00839737)0.6380:0.03501155,(PvNAC127:0.50203623,((((PvNAC115:0.36444250,PvNAC161:0.35878214)0.5509:0.01935953,PvNAC122:0.34965184)0.7786:0.05153664,PvNAC135:0.46304057)0.8227:0.05282758,((PvNAC90:0.00000000,PvNAC91:0.04269670)1.0000:0.33040362,(PvNAC11:0.30828175,(PvNAC85:0.27067104,PvNAC112:0.30859175)0.9045:0.04006033)0.8972:0.03782914)0.9895:0.10779484)0.4816:0.01631439)0.2781:0.01745985)0.3484:0.02072927,(((PvNAC75:0.25133928,PvNAC155:0.24704978)1.0000:0.20761116,PvNAC106:0.44824861)0.2424:0.00907029,(((PvNAC16:0.28069943,PvNAC22:0.30381391)1.0000:0.09575013,(PvNAC116:0.35424301,PvNAC118:0.32820888)0.9654:0.05406417)0.7282:0.03232872,((PvNAC120:0.41106502,PvNAC152:0.39214856)0.9727:0.08041126,(PvNAC151:0.37449524,(PvNAC86:0.27473372,PvNAC114:0.30267750)1.0000:0.10757218)0.9706:0.05197354)0.4365:0.02602807)0.3452:0.02199735)0.9853:0.12080010)0.1784:0.00937344,(PvNAC62:0.68689341,(PvNAC121:0.63053835,((PvNAC14:0.03535600,PvNAC15:0.03384453)1.0000:0.46183640,(PvNAC50:0.29100086,(PvNAC49:0.23366178,(PvNAC24:0.43359377,PvNAC51:0.11384160)0.4984:0.02937372)0.3568:0.03990971)0.4355:0.01513116)0.5068:0.02672917)0.4092:0.03669357)0.2686:0.03895488)0.1018:0.01991567,((((PvNAC128:0.00208956,PvNAC129:0.00240483)1.0000:0.33432844,PvNAC48:0.40459570)0.6034:0.09326773,PvNAC92:0.58248999)0.1584:0.03679495,(PvNAC130:0.57594591,(PvNAC117:0.51620452,(PvNAC72:0.43322083,PvNAC143:0.39836990)0.9675:0.07669283)0.9927:0.11499272)0.5131:0.04319120)0.0525:0.03035690)0.0168:0.00233426,((((((PvNAC119:0.41381053,PvNAC141:0.42337602)0.7629:0.03438331,PvNAC74:0.46309295)0.9948:0.13384541,(PvNAC21:0.37355657,PvNAC162:0.40458382)1.0000:0.14462635)0.5519:0.02387078,((PvNAC71:0.40796367,PvNAC144:0.30007213)0.8458:0.04487398,(PvNAC97:0.01443273,PvNAC98:0.00000000)1.0000:0.52480901)0.9171:0.14785284)0.3211:0.05041771,(((PvNAC08:0.37314549,PvNAC26:0.37774269)0.6821:0.04727783,PvNAC136:0.43146230)0.7587:0.04379384,(PvNAC44:0.38432653,(PvNAC88:0.37702573,PvNAC126:0.36820060)0.4953:0.00891005)0.9990:0.12611000)0.9969:0.13611667)0.3442:0.03532707,(((PvNAC46:0.69903498,PvNAC165:0.42521974)0.3358:0.02657806,PvNAC101:0.72735341)0.0976:0.03620799,(PvNAC55:0.49001988,((((PvNAC18:0.35137074,PvNAC53:0.36341562)0.9801:0.07182043,(PvNAC61:0.42428206,PvNAC132:0.49823922)0.3179:0.00676381)0.4365:0.01905852,(PvNAC93:0.30049725,PvNAC94:0.32155401)1.0000:0.24351620)0.6065:0.03921344,(PvNAC52:0.49371052,(((PvNAC06:0.27278054,PvNAC38:0.29666992)0.9664:0.04852022,PvNAC70:0.33012060)0.9570:0.06174266,(PvNAC100:0.36801166,(PvNAC73:0.26592169,PvNAC142:0.28095507)0.8783:0.03730765)0.9885:0.08879817)0.5163:0.01031115)0.2455:0.00606304)0.5131:0.03004745)0.7282:0.06141083)0.0157:0.01872627)0.0031:0.00698723)0.0189:0.04155028,(PvNAC43:0.67523937,PvNAC125:0.51488802)0.4292:0.06512154)0.0231:0.03518095,(PvNAC133:1.15632436,(PvNAC104:0.22801829,(PvNAC76:0.07320525,PvNAC77:0.00000000)1.0000:0.23126213)0.9832:0.19958312)0.2959:0.09107625)0.0357:0.03091456,((((PvNAC12:0.67559735,PvNAC13:0.65035388)0.9570:0.13622002,(PvNAC102:0.26676019,PvNAC103:0.32102647)0.8961:0.16479152)0.5929:0.14641284,(PvNAC140:0.75220463,PvNAC150:0.65278187)0.9937:0.29893593)0.0619:0.04222892,((((((((PvNAC02:0.00208079,PvNAC04:0.00288200)1.0000:0.34793815,PvNAC03:0.21145222)0.9916:0.23171508,PvNAC05:0.59658745)1.0000:0.37272039,(PvNAC65:0.60210238,PvNAC66:0.58960033)0.9150:0.16885482)0.3410:0.06909580,(PvNAC68:0.00000000,PvNAC69:0.13195979)1.0000:0.87550205)0.1217:0.04636517,PvNAC96:0.83746991)0.0367:0.01899758,(PvNAC138:0.60842561,(PvNAC137:0.02996755,PvNAC168:0.02584092)1.0000:0.58255886)1.0000:0.34700752)0.0157:0.03017074,(PvNAC45:0.91544534,((PvNAC99:0.61299873,PvNAC167:0.51546652)0.2581:0.04988401,((((((PvNAC134:0.14800503,PvNAC149:0.19637238)0.7524:0.03473441,PvNAC148:0.19951570)0.9119:0.04692083,PvNAC147:0.12306933)1.0000:0.29449099,PvNAC89:0.60920693)0.4061:0.00860303,(PvNAC41:0.05765425,PvNAC42:0.05765660)1.0000:0.53759614)0.9643:0.12111138,((PvNAC35:0.33907740,PvNAC36:0.00000000)1.0000:0.31425294,(((PvNAC123:0.22983823,PvNAC124:0.16515558)1.0000:0.22315324,PvNAC113:0.36979126)0.9906:0.10827854,(PvNAC37:0.11406371,(((PvNAC32:0.01150331,PvNAC34:0.00000000)1.0000:0.05055692,PvNAC30:0.04200539)0.9885:0.01925396,((PvNAC28:0.00015827,PvNAC29:0.00000000)0.6390:0.00324569,(PvNAC27:0.00985409,(PvNAC31:0.00014379,PvNAC33:0.00000000)0.9979:0.02075136)0.6432:0.00760132)1.0000:0.06877273)0.5656:0.06124031)1.0000:0.47603746)0.6023:0.02101723)0.9990:0.15681886)0.8227:0.07398425)0.1532:0.05341333)0.0231:0.00639005)0.0346:0.05892951)0.0052:0.01027022)0.0073:0.01874614,(PvNAC20:0.93904345,((((PvNAC56:0.40209094,PvNAC139:0.42167642)0.8678:0.06223525,(PvNAC159:0.03263617,PvNAC160:0.07599768)1.0000:0.44427635)0.5656:0.02313297,(PvNAC146:0.28592981,(PvNAC63:0.03242055,PvNAC64:0.02435596)1.0000:0.28272668)0.6369:0.03766769)0.9969:0.10109130,(((PvNAC153:0.00345838,PvNAC154:0.00323061)1.0000:0.40578453,PvNAC87:0.30803303)1.0000:0.18874385,((PvNAC109:0.37559034,PvNAC110:0.39095500)0.9853:0.15464049,(PvNAC80:0.00000000,(PvNAC84:0.00000000,(PvNAC82:0.01586156,(PvNAC83:0.01052317,(PvNAC79:0.00257603,PvNAC81:0.00268714)0.9528:0.00678036)0.8332:0.00898005)0.9234:0.01518438)0.9402:0.00895171)1.0000:0.46646435)0.9727:0.08356421)0.9370:0.04470206)0.9927:0.14233441)0.8961:0.21375964,((PvNAC163:1.13446827,PvNAC166:0.99484510)0.1396:0.00783315,((((PvNAC17:0.10128340,PvNAC105:0.06092101)0.9906:0.14729030,PvNAC23:0.28033394)1.0000:0.76984686,(PvNAC67:0.45439704,PvNAC145:0.46304909)1.0000:0.67696767)0.3274:0.10465660,((PvNAC07:1.18528315,PvNAC111:0.90452118)0.1322:0.03196398,((PvNAC39:0.00096580,PvNAC40:0.00085073)1.0000:1.07988908,(PvNAC01:0.11595518,(PvNAC10:0.01549573,PvNAC25:0.08698294)1.0000:0.09382896)1.0000:0.83979279)0.4481:0.15161462)0.0797:0.02556680)0.0430:0.06236355)0.0346:0.08203679);
