# Supplementary material for: Genome-Wide Identification and Expression Analysis of NAC Gene Family Members in Seashore Paspalum Under Salt Stress
Source: Plants (Basel). 2024 Dec 23;13(24):3595. doi: 10.3390/plants13243595 (PMC11678376; doi:10.3390/plants13243595)
Supplement: Supplementary file 1 [file plants-13-03595-s001.zip › Table S1.xlsx]

## Sheet: PvNAC protein sequence
Table S1. Protein sequence of the WRKY gene family in Paspalum vaginatum O. Swartz
Gene name	Protein Sequence
PvNAC01	MNKERLMKMAGAVRTGGKGTMRRKKKAVHKTATTDDKRLQSTLKRVGVNTIPAIEEVNIFKDDLVIQFLNPKVQASIAANTWVVSGSPQTKKLQDVLPGIINQLGPDNMEHLKRIAEEMQKQVAAAGAATAQAKEENDDDVPELVPGETFEEVAQEAKA*
PvNAC02	MQPQETSDAASIALLRRLRAGEGIHFVHHADVCSAAPEELVADLLPVPGTEGYSRVWYLFCAKKYKNATGKASGHRQRAIVGGDTCWRAELRAKAVEGCGDGATFCNLSYGRKVEGSARTFDRLGWCMVEYDDSTDGGGDNNNVLCKIYRSSSSLAKGKSKSASASTGSTTSSTSKSKRKAAAATDHPDARPAKFAHHHEQQYSTAFTIDYREQSQHADPDVAMLRDGNRHGGVQVEPQQQHAHLEPELGDFVDTQYGSLRSDVAQLTFDELIGGDVQTSGGGEEDQNGLLEQANGGVPEQGGEHIHMQAAPPVVTQADTVPTASAPPDDDDLFACMDPEQLFGEQQDTQQSPGAELLAQMPPPEADFFDGVEQEHLFGVGAQEELETTQQHEPCTEPV…
PvNAC03	MADAVETSDAASIALLRRLRAGELGIHFVHHADVCSAAPEELVADLQPVPGTEGYSRVWYLFCAKKYKNATGKASGHRQRAIAGGDTCWRAELRAKAVEGCGDGATFCNLSYGRKVEGSALTFDRLGWCMVEYDDSTDGGGDNNVLCKIYRSSSSLAKCKSKSSSSSTTRSTSSTSKSKRKAAADATDHPDSRPPKFVHHEQQSDVAKINVHQWMAGIPNFGGAEEGQNRLQQNSGVPAEQGGDLIQMQ
PvNAC04	MQPQETSDAASIALLRRLRAGEGIHFVHHADVCSAAPEELVADLLPVPGTEGYSRVWYLFCAKKYKNATGKASGHRQRAIVGGDTCWRAELRAKAVEGCGDGATFCNLSYGRKVEGSARTFDRLGWCMVEYDDSTDGGGDNNNVLCKIYRSSSSLAKGKSKSASASTGSTTSSTSKSKRKAAAATDHPDARPAKFAHHHEQQYSTAFTIDYREQSQHADPDVAMLRDGNRHGGVQVEPQQQHAHLEPELGDFVDTQYGSLRSDVAQLTFDELIGGDVQTSGGGEEDQNGLLEQANGGVPEQGGEHIHMQAAPPVVTQADTVPTASAPPDDDDLFACMDPEQLFGEQQDTQQSPGAELLAQMPPPEADFFDGVEQEHLFGVGAQEELETTQQHEPCTEPV…
PvNAC05	MTGKDQVLATSDAASIALLRRLRSGEDVPFVHRADVCSAAPAELVANLQPVPGTDLAENGYNSVWYFFCTKKYKNSTGKAAGHRQRAIGGGDTCWHAEVRAKEVQGSGGGTFCNLSYGRKKAGSGRSFERMGWCLVEYDDDKITSNNAGGDHVLCKVYRSSSSLAKKSGKSGKTPSMSSSSISSSTSSKRKAEAEDHPEGDERPTKLVHHTQPQDNTPMTTDDYYRSIYDEPAVDLASYTLMKEDGDRRGVQQPLESEQGTPFSNNYYQHPMPPCDEPHQGVDLAMFGQQPHAQLGQGGDCFGIQIQSFGGGDDRVIEQSLEQQCQGYGVHQQCLEQQQQPHVDLGQGGDCFGIQSFGGHEEQNMDPHGHGYGEQQQCQGYGVQQPHVDELGRQGGDCF…
PvNAC06	MGVPAVRRERDAEAELNLPPGFRFHPTDDELVEHYLCRKAAGQRLPVPIIAEVDLYKFDPWDLPERALFGVREWYFFTPRDRKYPNGSRPNRAAGNGYWKATGADKPVAPRGRTLGIKKALVFYAGKAPRGVKTDWIMHEYRLADAGRAAAAKKGSLRLDDWVLCRLYNKKNEWEKMQMGKGAKEEATDMAASHSHSHSQYSHSQSHSWGETRTPESEIVDNDPFPELDSFPAFQDPAAAMMVPKEEQVDDAGVKSSDLFMDLSYDDIQSMYSGLDMLPPPGEDFYSSLFASPRVKGNQPAGAAGLTPF*
PvNAC07	MATTSGVDEAAGRPLAPNAPRAPHPPASNPPPEPARLRAYYNQPPPAISTNPAAPLFHNYGTPTQVVAAGTTAWGPAHYPPPLAWATTGTSSGGYNPSSSSLPLDNDNSIIFPPLPPVHAPPQLAMVDPSYYCPWQTQGGFPPHWAGAAAPPPAWPPQQLQQTTPMQSAWIMQPPTSYEPQEQAQGTAAGAEAATAAPADPTPALHDAPEPPAPRRRGRPRKLATDATASKPAASKPKRARAPSARGKRAASLALQQTASVAAGSSTAIMSGQVHVQHPADQAATGAVVAVAPSATSNPAALLHQQGHHQGELQSASGSNSGPGGAGDQQAAATASSSVPYAMDTSAAGIRFSPRGEDLIFYLRKKYAGEKMPVDFFKEFNVYDAHPEAIKAACGESVD…
PvNAC08	MVAKEFGREVISMDKVKRDEEETVIAAGDEDEDDVVLPGFRFHPTDEELVTFYLRRKVARKPLSIEIIKEMDIYKHDPWDLPKASTVAGEKEWYFFCLRGRKYRNSIRPNRVTGSGFWKATGIDRPIYSAAATANSGDSIGLKKSLVYYRGSAGKGTKTDWMMHEFRLPPAGAATNASPSMQEAEVWTICRIFKRNITYKRQQQQHQPQQLWRQPESSSNTGSFESDGGDEYMNCLPSAAAATSSVPRQHHVGNQISMLNGGASGFFRESVYGQQYLQGQWLSSLPAPAIEQKPQLNSSAMAIAFHQNEQSLAANDCYRDGYWDEIARFMEVNDATAFHDCRYA*
PvNAC09	MEEGLPPGFRFHPTDEELVTYYLTRKVSDFAFATRAIADVDLNKCEPWDLPSKASMGEKEWYFFSMRDRKYPTGIRTNRATDSGYWKTTGKDKEIFHCGMLVGMKKTLVFYRGRAPKGEKTSWVMHEYRLQNKFPYKPNKEEWVVCRVFKKCQVIKMRPPQDSPTMDDSPCHDANASLGELGELDVSSILGGFAPPVAHTPSTSETGYGHRVDMSAYMSWMAAANQGAAAAAAAAMLPWATATTPGLFGNVFAPPNHQLVQKPLPFAGCSQPRDLAGVVANVGGEHTMFGNPVAKVDMECDQQQQQQALPPPEQQLATMDEATWRAF*
PvNAC10	MNVEKLKKMAGAVRTGGKGSMRRKKKAVHKTTTTDDKRLQSTLKRIGVNTIPGIEEVNIFKDDVVIQFVNPKVQASIGANTWVVSGTPQTKKLQDLLPSIINQLGPDNLDNLRRLAEQFQKQAPGASVGEAGASAGGAQDDDDDVPELVPGETFEEAVEEKKESS*
PvNAC11	MGLREMDSALPPGFRFYPSDEELVCFYLRKKVANQRVASGTLVEVDLHAREPWELPDVAKLTAEEWYFFSFRDRKYATGSRTNRATKTGYWKATGKDRAVYEPATRALVGMRKTLVFYRGRAPNGHKTGWVMHEFRVETPNSPPKEDWVLCRVFNKMKPTAESEGGGRIHHGHAATSIGAEPSSPPPPLLASPPCPTEASAADKFYQECQAVTMGGSALLMNLAMVQQGGFLGYCGSPVHGGDMAMVGAPNDRCGDDAVMAMELGHMEFVEHGGMGEIEMEALGGYAAIYRDGLYF*
PvNAC12	MTQQRAISVGSLITKHGFPSGVRFVPTDMELVSILSDRVRGVPLRPRVAAVFHDVDILDYHPKELHEMYRHDTEYRYIYFFSCRRFQTPAQGGDQRAAAVFFPEDEHQKEPRPVRVAKGGGWKPSGGARPLRLPPRQGGFVVGKMVSMVFYDEAQGAGKGKKQVKSNWGMHEVTIPVKRELTDIESSTRFYNLALYRLYVLKSGDVEAENRRAAAGGTGKNAVSDNCSSTAVVPCPVPRAPLRISTENQTAAVGASTSSMPPPQLRLSAQHQQRAHCYHRQHASFGAAQQQQQQLHATMAPVHGGSIRQPALLFPLAPPPPTAPHGAGQQFGCLGGGAFTSSPYLAPLPMSTTPMLVPLPANNMNPPVEVEQMAPATGDTTHGAGQEAAGHLGVTASPP…
PvNAC13	MQMQPLVPGGFLTRHGFPPGVRFVPTELELVSILSCRVRGNPLPSPVATIFHDVNVLSFHPKELHEMYKQHEEERYIYFFSHRQLQKLLPADEKQKVPRPVRVAKNGGWKASGPAKLLRSPEGNGRRRFVAGRMATMVFYDTVVNEKGVKSASLKTNWAMNEITIPRDQRLSSVASNTRFYDLALYRLYSLEKKAGDTEAETSAGTGAGQALENVVSDHLPAPSMAVASCPPAGQPFGVSTANQQLAVGPSTSAWMPPPPQHRLSIQHAQYYYPHDQYASFGAAQQQQLHAMPMHASIGPAAHLFPLVGPPALAPVPRSPYLMPPSTLPPADVRPPVEQQQLHPATTGTTHGAGQEVGRFGVVTRSSYLMPPPSTLPPADVRPPVEQLPPATTGTHGAG…
PvNAC14	MGTMTLPPGFRFHPTDDELVGYYLKRKVDNLKIELEVIPVIDLYKSEPWELPDKSFLPKRDLEWFFFCPRDRKYPNGSRTNRATSTGYWKATGKDRRIACDGGVYGVRKTLVFYRGRAPGGERTDWVMHEYRLCQDLAHGACNFIGAYALCRVIKRHEAGLLQGDQPPASRAKLGAGSISGGGGRSAQMSKVSSSSSLVSSDQLGGAFTPTNSSSPPPTTTTTMDDMMSNTFLQSPLAYGGDVTATATAGLPPSPLLVPLPTSGHSSPPHDTFFIGDDFPAVAAASESLHSHAQLVFGGDMMAGMGVVSDSDNHELRCWDTFSSNVHAGGAEMWSTAAAASPMLCRQASDGGVDDLAAFFFSEENRIVF*
PvNAC15	MGTMTLPPGFRFHPTDDELVGYYLKRKVDNLKIELEVIPVIDLYKSEPWELPDKSFLPKRDLEWFFFCPRDRKYPNGSRTNRATSTGYWKATGKDRRIACDGGVYGVRKTLVFYRGRAPGGERTDWVMHEYRLCQDLAHGACNFIGAYALCRVIKRHEAGLLQGDQPPASRAKLGAGSISGGGGRSAQMSKVSSSSSLVSSDQLGGAFTPTNSSSPPPTTTTTMDDMMSNTFLQSPLAYGGDVTATATAGLPPSPLLVPLPTSGHSSPPHDTFFIGDDFPAVAAASESLHSHAQLVFGGDMMAGMGVVSDSDNHELRCWDTFSSNGGAEMWSTAAAASPMLCRQASDGGVDDLAAFFFSEENRIVF*
PvNAC16	MELCVPPGFRFHPTDEELVGYYLRKKVASQKIDLDVIRDVDLYRIEPWDLQEHCKIGYEEQSDWYFFSYKDRKYPTGTRTNRATLTGFWKATGRDKAVRDGKQGGGGLIGMRKTLVFYTGRAPNGRKTDWIMHEYRLETDENAAPQEEGWVVCRAFKKRTMHPPRSVAGAWDPSYSYCHDPPILAGAAHFKQELPELDSAAAVAATASALLQYSSRIAAELPQLESPPLQNQQGRQSHGACLADGEGDHAATTDWRALDRFVASQLTPGGEEHTTGQGLQQQEYCGKPPLVTTTHAGDDEDYVDMAGLLLLDGVLHGEAGLLRSVADPACLHQNAARFEMQRREP*
PvNAC17	MTAQTVEELAAQIEQQKLEEQKTEAEEVVVEDEEDDDEDDDDDDKDDDELDGQEGDGSGKSKQSRSEKKSRKAMLKLGMKPITGVSRVTVKKSKNILFVISKPDVFKSPNSDTYVIFGEAKIEDLSSQLQTQAAEQFKAPDLSQMIEKPETSGLGQEDNEEEVDETGVEAKDIELVMTQASVSRPKAVKALKNAGGDIVSAIMELTA*
PvNAC18	MIMANPDMLPPGFRFHPTDEELILHYLRNRAANAPCPVSIIANVDIYKFDPWDLPSRAAYGDKEWYFFSPRDRKYPNGIRPNRAAGSGYWKATGTDKPIHSGATGESVGVKKALVFYKGRPPKGTKTNWIMHEYRLAADAHAAHTYRPMKFRNASMRLDDWVLCRIYKKASHASPMAVPPLSDHELDEPCGGGGGGGFDDNPYAASSAAMLAQGAYPVLQATVAGGTQRMPRIPSITELFNDPSLAHFFEDGGAPADMARLDQQHHAPLIGLPVTSQLLVNNGLQIPQMDSSASPLVAGESPAGKRRRSSEMSGSSASPAAKKPNGSCFGATFQIGNGLQGSLGPQMLHAPF*
PvNAC19	MSEVSVINQAEVEVEEAGGGAAQLDLPPGFRFHPTDEEIITHYLTHKALDHRFTSGVIGEVDLNKCEPWDLPGRAKMGEKEWYFFCHKDRKYPTGTRTNRATETGYWKATGKDKEIFRGGGILVGMKKTLVFYRGRAPRGEKSGWVMHEFRLEGRLPQPLPRSAKDEWAVCKVFNKELAARTEPMAAAAGAELERVGSLGFISELLDSAELPPLIGADVDEVIDFKGPASSASGYAAAAAAPGTGYLPVKMEQQHAHAAALQYHDHNLFLQQQPPMFYSSQYFSLPAVNCGDLPPAIRKYCKAEQQVVSGQATSVVSPSRETGLSTADPSAACAEISSAATPSSSHQFLPELDDPVLNLADLWKY*
PvNAC20	MATGISSPSSRLDPASDPDHLPLAGRRRSQVQPPAQPRAEPSPPLPDRCEARVDAGDAGGASQQSWPGLPRGVEFNPSDSDLLWHLAAEVGNGLAHRHPFIDEFIKSVDDDRGFSCTHPRDIPGVRQDGRASYFFHRRFDSYSKENDENISWRNIGTPKSIIFDGTLQGCKEEFVLYVDMMTDNSPQKTDWMLHQYHIRNTVKDEEGLVVSKIFYGSQNNQSELAEEAHVESEWDVSTLDDSREESQILCPTGFNPEIQINGHTEADELDHISLQERYRIIMAAGKTVKGLGTSRTIPKRTHERTAYKEDICCMLQEIASAPPIVESNAVDDDRNKRLVGEDLSVGCCHDPVESTEKQLGGIASCGSKVVRKQGIFFGDVKLEPELEGCETAHCESPQA…
PvNAC21	MAVAVAASMEVEQDLPGFRFHPTEEELLDFYLSRIVHGKKLHFDIIGMLNIYRYDPWDLPAMAKIGEREWYFFVPRDRKAGSGGRPNRTTERGFWKATGSDRPIRSSADAKLVIGLKKTLVFYQGRAPRGTKTDWVMNEYRLPGYGTGHAAPPPAKEDMVLCKIYRKATPLKELEQRASAMEEMQRRSNAQYTARAALVHAAASAGDDYLSSDDGHDSFLLPCSSSSAPSADSYSAPKEAKQEAADTTVTVASSTSLMMQPANMAPPAVRHGDLPTLQVPTNHGALEWMQQDPFQLRSPWQDQLFLSPLAHLLYNY*
PvNAC22	MDSMESCVPPGFRFHPTDEELVGYYLRKKVASQKIDLDVIRDIDLYRIEPWDLQEHCGIGYEEQNDWYFFSYKDRKYPTGTRTNRATMAGFWKATGRDKAVHDKTRLIGMRKTLVFYKGRAPNGQKTDWIMHEYRLETDENAPPQEEGWVVCRAFKKRTAYPARSMAMAWDSSYSYRGVSAMGAVAADAGAFVDTDAAYAQMRRQSKSARFKQEAELDGAAALLQYSSHLVELPQLESPSAQLAPKPSQASVDEVDGTDDNGGRRGKKARADEVATDWRALDKFVASQLSPAECAAAGGLEAASASTTAAANAGTQLDHGEDDDMAALLFLNSDGREEEERWTGLLGPAGGDGDFGLCVFEK*
PvNAC23	MVSEQVPAAEVENSEAAPAPVETTQREEDEAPVVEDVKEDEDEDEDEDDDDDEEDDADEGELGAGATEGSKQSRSEKKSRKAMMKLGMKPVTGVSRITIKRAKNILFVVSKPDVFKSPTSETYVIFGEAKIEDLSSQLQAQAAQQFRMQDLSKVMAKQQDAAAAAPADEEEEVDETGIEPRDIDLVMTQASVSRAKAVKALKAHDGDIVSAIMELTA*
PvNAC24	MAPVSLPPGFRFHPTDEELIIYYLKRKINGRQIELEIIPEVDLYKCEPWDLPEKSFLPSKDLEWYFFSPRDRKYPNGSRTNRATKSGYWKATGKDRKVNSHRRAVGMKKTLVYYRGRAPHGSRTDWVMHEYRLDERECETDTGLQDAYALCRVFKKTAPGPKIIEHYGAVHHPIEQPHQWTTSSVDRSPTLDMSSDVRGDDLESSSFSFPTGEPMDSMQNGFGMQMLSAPHEDGKWMQFLSEDAFNATNPFSLNPASSSFSCLPSKVDVALECARLQHRLSLPPLEVEDFPQDVSLDTKTNVLRSSNPNEVDILQEFLSVASASQELINGTSSSSYAAEMWLGAGTSSASTHYLNELSSLVEPGVKAKDETAGNFYHHMDHIGTSAGFASRPVHVDEQV…
PvNAC25	MNVEKLKKMAGAVRTGGKGSMRRKKKAVHKTTTTDDKRLQSTLKRIGVNTIPGIEEVNIFKDDIVIQFQNPKVQASIPANTWVVSGVPQTKSLQDLLPTIINQLGPDNLDNLRRLAEQFQKQVPGAEAGASAAAQDDDDVPELVPGETFEEAAEEKEELEPEGEKKES*
PvNAC26	MPTRSPSLMVQADHYMAKESNHGGGEEDVVRGEEEEEDMLPGFRFHPTDEELVTFYLRRKVAGKRLSVEIIKDFDILKHDPWDIPKSMSAISSGEREWYFFCLRGRKYRNSIRPNRVTGSGFWKATGIDRPIYSAASGRAGGDPIGLKKSLVFYRGSAGKGTKTEWMMHEFRLPPRVETHVHPPSEQQAEVWTICRIFRRSFTYKQHPQKQKVAGGKVSTATVAQPEPDSGSVTGSLDLESDTGDEYTNGQLLPPPQAPVINNMSNGGYGYAEQFQRQWSNTSALRAAATAPLPPPTTMAAPNDMYHKDVCSWDDIGRMVMELTGDPSVFYDSIRYA*
PvNAC27	MTAPGFAFGPSDEVAVRYYLIPRLLGRPVLVQIQGVIIDDDPLSAPPWELLERNGRKDEAFFFAEGQARDGKGSRQKRTCAGGGWWEGQKTSAEGDKMPVPDGSGREAAWRKKVFNFHGGGGDGKKGSMGWVMHEYAVTAPEDLAQSRLRLYRVRTSSHARKLSLAIEVPPALGFAPGFLFAPEDDDLIAHYLLPGMLGKPLPVDGLIIGDDPLSVPPWELLKRNGCKNDAFFFALGQAKSSSKSARQKRTCVGGGFWNGEKTCIDGQKVHVPVLGGSDVAWRKKAFSFQEAGNKGSTGWVMHEYVITAPDHLAEKRLRLYRIRFSGHGKKRKRGDGDSSADEEAHAVAWHRVTDDALLDMPLSPQPICSSAVLEGNSDGRDCIDGDQDAASVTAPDKH…
PvNAC28	MTAPGFAFGPSDEVAVRYYLIPRLLGPPVLVQIQGVIIDDDPLSAPPWELLERNGRKDEAFFFAEGQARDGKGSRQKRTCAGGGWWEGQKTSAEGDKMPVPDGSGREAAWRKKVFNFHGGGGDGKKGSMGWVMHEYAVTAPEDLAQSRLRLYRVRTSSHARKLSLAIEVPPALGFAPGFLFAPEDDDLIAHYLLPGMLGQPLPVDGLIIGDDPLSVPPWELLKRNGCKNDAFFFALGQAKSSSKSARQKRTCVGGGFWNGEKTCIDGQKVHVPVLGGADVAWRKKAFSFQEAGDKGSTGWVMHEYAITAPDHLAEKRLRLYRIRFSGHGKKRKRGDGDSSADEEAHAVAQHRVTDDALLDMPLSPQPICSSAVLEGNSDGRDCIDGDQDAASVTAPDEH…
PvNAC29	MTAPGFAFGPSDEVAVRYYLIPRLLGPPVLVQIQGVIIDDDPLSAPPWELLERNGRKDEAFFFAEGQARDGKGSRQKRTCAGGGWWEGQKTSAEGDKMPVPDGSGREAAWRKKVFNFHGGGGDGKKGSMGWVMHEYAVTAPEDLAQSRLRLYRVRTSSHARKLSLAIEVPPALGFAPGFLFAPEDDDLIAHYLLPGMLGQPLPVDGLIIGDDPLSVPPWELLKRNGCKNDAFFFALGQAKSSSKSARQKRTCVGGGFWNGEKTCIDGQKVHVPVLGGADVAWRKKAFSFQEAGDKGSTGWVMHEYAITAPDHLAEKRLRLYRIRFSGHGKKRKRGDGDSSADEEAHAVAQHRVTDDALLDMPLSPQPICSSAVLEGNSDGRDCIDGDQDAASVTAPDEH…
PvNAC30	MTAPGFAFGPSDEVAVRYYLIPRLLGPPVLVQIQGVIIDDDPLSAPPWELLERNGRKDEAFFFAEGQARDGKGSRQKRTCAGGGWWEGQKTSAEGDKMPVPDGSGREAAWRKKVFNFHGGGGDGKKGSMGWVMHEYAVTAPEDLAQSRLRLYRVRTSSHARKLSLAIEVPPALGFAPGFLFAPEDDDLIAHYLLPGMLGQPLPVDGLIIGDDPLSVPPWELLKRNGCKNDAFFFALGQAKSSSKSARQKRTCVGGGFWNGEKTCIDGQKVHVPVLGGADVAWRKKAFSFQEAGDKGSTGWVMHEYAITAPDHLAEKRLRLYRIRFSGHGKKRKRGDGDSSADEEAHAVAQHRVTDDALLDMPLSPQPICSSAVLEGNSDGRDCIDGDQDAASVTAPDEH…
PvNAC31	MTAPGFAFGPSDEVAVRYYLIPRLLGRPVLVQIQGVIIDHDPLSAPPWELLERNGRKDEAFFFAEGQARDGKGSRQKRTCAGGGWWEGQKTSAEGDKMPVPDGSGREAAWRKKVFNFHGGGGDGKKGSMGWVMHEYAVTAPEDLAQSRLRLYRVRTSSHARKLSLAIEVPPALGFAPGFLFAPEDDDLIAHYLLPGMLGKPLPVDGLIIGDDPLSVPPWELLKRNGCKNDAFFFALGQAKSSSKSARQKWTCVGGGFWNGEKTCIDGQKVHVPVLGGADVAWRKKAFSFQEAGDKGSTGWVMHEYAITAPDHLAEKRLRLYRIRFSGHGKKRKRGDGDSSADEEAHAVAQHRVTDDALLDMPLSPQPICSSAVLEGNSDGRDCIDGDQDAASVTAPDEH…
PvNAC32	MTAPGFAFGPSDEVAVRYYLIPRLLGRPVLVQIQGVIIDHDPLSAPPWELLERNGRKDEAFFFAEGQARDGKGSRQKRTCAGGGWWEGQKTSAEGDKMPVPDGSGREAAWRKKVFNFHGGGGDGKKGSMGWVMHEYAVTAPEDLAQSRLRLYRVRTSSHARKLSLAIEVPPALGFAPGFLFAPEDDDLIAHYLLPGMLGKPLPVDGLIIGDDPLSVPPWELLKRNGCKNDAFFFALGQAKSSSKSARQKWTCVGGGFWNGEKTCIDGQKVHVPVLGGADVAWRKKAFSFQEAGDKGSTGWVMHEYAITAPDHLAEKRLRLYRIRFSGHGKKRKRGDGDSSADEEAHAVAQHRVTDDALLDMPLSPQPICSSAVLEGNSDGRDCIDGDQDAASVTAPDEH…
PvNAC33	MTAPGFAFGPSDEVAVRYYLIPRLLGRPVLVQIQGVIIDHDPLSAPPWELLERNGRKDEAFFFAEGQARDGKGSRQKRTCAGGGWWEGQKTSAEGDKMPVPDGSGREAAWRKKVFNFHGGGGDGKKGSMGWVMHEYAVTAPEDLAQSRLRLYRVRTSSHARKLSLAIEVPPALGFAPGFLFAPEDDDLIAHYLLPGMLGKPLPVDGLIIGDDPLSVPPWELLKRNGCKNDAFFFALGQAKSSSKSARQKWTCVGGGFWNGEKTCIDGQKVHVPVLGGADVAWRKKAFSFQEAGDKGSTGWVMHEYAITAPDHLAEKRLRLYRIRFSGHGKKRKRGDGDSSADEEAHAVAQHRVTDDALLDMPLSPQPICSSAVLEGNSDGRDCIDGDQDAASVTAPDEH…
PvNAC34	MTAPGFAFGPSDEVAVRYYLIPRLLGRPVLVQIQGVIIDHDPLSAPPWELLERNGRKDEAFFFAEGQARDGKGSRQKRTCAGGGWWEGQKTSAEGDKMPVPDGSGREAAWRKKVFNFHGGGGDGKKGSMGWVMHEYAVTAPEDLAQSRLRLYRVRTSSHARKLSLAIEVPPALGFAPGFLFAPEDDDLIAHYLLPGMLGKPLPVDGLIIGDDPLSVPPWELLKRNGCKNDAFFFALGQAKSSSKSARQKWTCVGGGFWNGEKTCIDGQKVHVPVLGGADVAWRKKAFSFQEAGDKGSTGWVMHEYAITAPDHLAEKRLRLYRIRFSGHGKKRKRGDGDSSADEEAHAVAQHRVTDDALLDMPLSPQPICSSAVLEGNSDGRDCIDGDQDAASVTAPDEH…
PvNAC35	MTAPGFAFGPSDEVAVRYYLIPRLLGRPVLVQIQGVIIDHDPLSAPPWELLERNGRKDEAFFFAEGQARDGKGSRQKRTCAGGGWWEGQKTSAEGDKMPVPDGSGREAAWRKKVFNFHGGGGDGKKGSMGWVMHEYAVTAPEDLAQSRLRLYRVRTSSHARKLSLAIEVPPALGFAPGFLFAPEDDDLIAHYLLPGMLGKPLPVDGLIIGDDPLSVPPWELLKRNGCKNDAFFFALGQAKSSSKSARQKWTCVGGGFWNGEKTCIDGQKVHVPVLGGADVAWRKKAFSFQEAGDKGSTGWVMHEYAITAPDHLAEKRLRLYRIRFSGHGKKRKRGDGDSSADEEAHAVAQHRVTDDALLDMPLSPQPICSSAVLEGNSDGRDCIDGDQDAASVTAPDEH…
PvNAC36	MTTLPGFAFGPSDEVAVGCYLLPRLLGWPFPVQIDGMIVEDDPLSAPPWELLERNGRKEDAFFFAEGQARDGKGSRQKRTCAGGGWWEGQKTSAEGDKMPVLDGSGREAAWRKKVFNFHGGGDAKKGSMGWVMH*
PvNAC37	MEVPPALGLAPGFLFAPEDDDLISHYLLPGMLGQPLPVDGLIIGDDPLSVPPWELLKRNGCKNDAFFFALGQAKNSSKSVRQKRTCVGGGFWNGEKTYIDGQKVRVPVLGGTEVMWRKKAFSFQEAGDKGSTGWVMHEYAITALDHLAEKRLRLYRIRFSGHGKKRKRAGDLSADEEAHAAAWHRVTEDALLGMPLSQQPICSSAVLEDNSDGRDCIDGDQDAASVTVPDEHGLTPFTDDNGEIDVDAALDYFMEIGAHQDPDIRDIIFWTKVLAPTPPYSSAGASLVASPTQGMLRGCMEPAAGPVPSSLCPIQPVDQAWGNCVAEDALLDMPSSQQPICSSAVLGDNSDGCDCIDGDQDAASVTVPDEHGLTPFTDDNGEIDVNAALDYFMEIGAHQ…
PvNAC38	MVTTAGAQRRRDAEAELNLPPGFRFHPTDGELVAHYLCARAAGRRAPVPIIAEVDLYRFDPWDLPERALFGRREWYFFTPRDRKYPNGSRPNRAAGAGYWKATGADKPVQHGGQTLGIKKALVFYHGKPPRGVKTEWIMHEYRLADAGARAKKPGAAAGTLRLDDWVLCRLYNKKNEWEKMQQQKEKVEMVESEASLSLSHSHSDTRTPESEIDDDPFPELASLPALDGMAPAAVPAPAILPKEEAQELDQLVGGDDWLAGVNLDDLQGLCPMPGDADFYGSMLMSPMAPHKTELDGGFPFF*
PvNAC39	MEQVSPEFFLLPVRGRRSCLHLPGMEPPTSPLDGTISKLPWKLDRLLRLPRGRGCILPKGVEDEIPLIKRDLEKIVSIISNLQLREQDDSAMMVRCWRKEVRELSYDMEDFVDQYEHAAAGARSLTGSVPRRSQRRNSKAALPWLRQKLRQRLWMANKIREFSVRAQEALQRCSMYNLDAIVAGSASSTRSADASSSSWNFTQCGGENDYVGINDAMEKLEELLMMTHDDGHQRLKVVSIVGFGGIGKTTLANELYHKIGLHFECRAFVRTSRNPDMRRIFISILSQVCPHQLPENWTVHSLISTIKTHLQDKRYLIVIEDVWAASTWDILKLALPDGNCCSRILTTTEIEDLALHSCGYDSMYVFKMKPLGDDDSRKLFFSLVFGPQHECPPELKEVS…
PvNAC40	MEQVSPEFFLLPVRGRRSCLHLPGMEPPTSPLDGTISKLPWKLDRLLRLPRGRGCILPKGVEDEIPLIKRDLEKIVSIISNLQLREQDDSAMMVRCWRKEVRELSYDMEDFVDQYEHAAAGARSLTGSVPRRSQRRNSKAALPWLRQKLRQRLWMANKIREFSVRAQEALQRCSMYNLDAIVAGSASSTRSADASSSSWNFTQCGGENDYVGINDAMEKLEELLMMTHDDGHQRLKVVSIVGFGGIGKTTLANELYHKIGLHFECRAFVRTSRNPDMRRIFISILSQVCPHQLPENWTVHSLISTIKTHLQDKRYLIVIEDVWAASTWDILKLALPDGNCCSRILTTTEIEDLALHSCGYDSMYVFKMKPLGDDDSRKLFFSLVFGPQHECPPELKEVS…
PvNAC41	MSSRASEMLGLPPGVTFHPDDAELVELFLLPRARGERDRSPHTIIDDDSATNTPPWELLERHGLGDDVEAYFFVRSSDAANEGGRKAVVRSCGGGTWVSQKRLSFKNQCVGGETIEWSRHNLNLHMGRGKRGGGSTGWVMHEYTVTDPPCPFLTICHIVFSGHGQKRKRTPDDCGAAGEHASQIARVETWTPTRLPPPPPPPPTDSDSSSSTCVYGSSMAPAVEQDHSGGAAHASSAGYQQEPSLPVSLDEAISERVHKHLDVGTDMMPDATEPPATYMDEQVLATDQGIHQDTDEEEIWFSIEDFLGSPYPESSDADQLLYMEQVPTTTATIGQHQPTMVQ*
PvNAC42	MSSRAAEMLGLPPGVTFHPDDAELVELFLLPRAREERDRFPHTIIDDDSATSTPPWELLERHGLGDDVEVYFFVRGSDAANEGSRKAAVRSCGGGTWVSQRRLSFKHQCVGGETIEWSRHNLNLHMGRGKRGGGSTGWVMHEYTATDPPCPFLRICHIVFSGHGQKRKRTPDDCRAAGEPAPRITHVETSTPTRLPPPPPPPTDSDSSSSTCVYGSSMAPAVKQDHSGGAAHASSAGYQQEPSPPVSLDEAISERVHKHLDVGTDMMPDATEPPATYMDEQVLATDQGIHQDTDEEEIWFSIEDFLGSPYPESSDADQLLYMEQVPTTNATIEQHQPTMVQ*
PvNAC43	MYKAEPWDLLPLPAPAAGGGGGEDDEAAGAGGGGYFFCRRSVKFPSGLRTNRATRAGYWKSTGRDRVVLSSRARGGGPVGVRKTLVFYRGRAPRGDKTGWAMHEYRLLHGHGYAASSSALPVLATTGAHQSEWVICRLFTRKAVGETTTTSHLLEQETAIALHAPPPHDHVQESEPPQIDGCGGGKTTPAGSAASDPEHANCFSNIDGAAVVVPPGDNGMDHQSMPKLNHHGREEELLTSCSSGPSAGYASAAASASDSPQATTLLRDEHELLAADSLDILPQLLDYEAFLPFIHDF*
PvNAC44	MDERADMGKSDEVLLPGFRFHPTDEELISFYLKRKIQQKPLSIELIRHLDIYKYDPWDLPKLASTGEKEWYFYCPRDRKYRNSARPNRVTGAGFWKATGTDRPIYSSEGTKCIGLKKSLVFYKGRAAKGIKTDWMMHEYRLPSLNDPSCPKTPKGKIPASDAWAICRIFKKPSSVAHRVLCNSWGSQSIATTEPELLSALQSIQASHFALESSYCSANQFNSLQCLHGPQQQQTNSSQDRSSCKVITFNLSPSLPSEKGIHSSSIILPFETQSQQKSGIKSVLLGMTPGILNSVNEAKPNTEFRQLEPSNEYVLDWETGISGGIGNCDDGPYTRKSVNGYTSVNECGIPRKVKFPFDLGVEWPDDWTSNMPCDSLPCPPPPAEMSNSNCTEKYCAELDV*
PvNAC45	MAVAEADEEYPIGFRFKPKDEELVECYLLPMLQHGRPAVRNRFVVEANVYAVHPDTLTNEYRQTEDQQEWFFLSPRARMYPNGTRPARGTVDKCGRWKASTAAKEVPEEVVHNGIRFTRGVLNYFVGPNNNGRRTKWIMLELTIPDFEIKLDEPGAKHLLDRYVAYKLYVSPQGEKKADGGDEEGTSSSSSACEENEDAPHSPGTPGSKSKPSSEKKQAGKRPMVQPQLSGAARPAQKLARRGSPSIARAPTQASSSSAPTTTSNANASRSVVPEQPPTQAAVRTPCYQGSPYPPPQHAGPGRVVFRPQVSLRCHYDHNYRPVQPPAASTPSTRLQLHQPAPPTCAREPQYLHLRPARQPPAASTSNPRAGTAVVPRGTPHNSSHAYGGGSLMTAPPAA…
PvNAC46	METPAPRRWPPGFRFSPTDEELVLYFLKRRIASARPSPYVADVEVYKSHPSHLPERSALQTGDRQWFFFSRMDRKYPNGSRASRTTGDGYWKATGKDRFICGSGGRAVGNKKTLVYHHGRAPRGERTDWVMHEYTLLADALPPAAQGRESYALYKLFQKSGAGPKNGEQYGAPFREEDWLDDDDEGVAVDAAANPAPNTNNRPATVGKHASTGRGLQIEGLGEVLPQPGNDREEFGEAQLDFSTPASSHGQGQSWLGEGGDRAEVVDASTSDVAVAVADNTCSDLPLGDIERLLMRMSDDQQNTELFSDFSTSVPELQFECDDHQVWLDADRGQQVCATNPTPSSGTAVTTECADAELPLGDLEGLLLQIADDQDMVEPLSDLSAPIPHHAFNPVGIGD…
PvNAC47	MEGSAATAAGGGGGGGSNKKKEESLPPGFRFHPTDEELITYYLRHKIAESSFTARAIAEVDLNKCEPWDLPEKAKLGEKEWYFFSLRDRKYPTGVRTNRATNAGYWKTTGKDKEIYTGQLPATPELVGMKKTLVFYKGRAPRGEKSNWVMHEYRLHTKPAPKSNKDEWVVCRVFAKSAGAKKYTSNNGHSRSHHHPYMLDMVPPLLPTLLQHDPFARHHHHPYMTPADLAELARFARGTPGLHPHIQPHPGTTAAYMNPAAAVAPPFTLSGGLNLNLGTSPAMPPPPPPALHALSMAMSGQTAPSGAGAGSNHQVMAGDHHQQQQMAPAGLGGCVIADGGFGVDAAGPRFQSGLDVEQLVERYWPGGYQV*
PvNAC48	MERPVQAPRQLPPGFRFHPTDEELVVQYLRRKALSRPLPAAVIPVVPDVTSLDPWDFPGASEGEAYFFSLRRAPATGRGSSRRRAGSGYWKATGKEKPVFVQCDGGAGGGRRQLLVGVKTALAFHRSEPPPSSRTGWVMHEYRLAVPGQRKNASQDCVAGPGEWVVCRVFLKNKPGARTNRDARCNARRGRTAAPPQQRREDAGAGRQLPLLVSPPQPSCSSCVTGVTDCSDQDDEVSSSSSIRDAPAAPQREV*
PvNAC49	MAPVGLPPGFRFHPTDEELVNYYLKRKIHGLKIELDIIPEVDLYKCEPWELSDKSFLPSRDPEWYFFGPRDRKYPNGFRTNRATRAGYWKSTGKDRRVLHHGGRPIGMKKTLVYYRGRAPQGVRTDWVMHEYRLDDKDAEDTLPIQDTYALCRVFKKNAICAEVDGLQAQCSMALLEGACQQLLTSSNKDQGEYQTPSPPDVPVGSTSGGADDDADKDESWMQFISDDAWCSSTADGVEESTTCVALAS*
PvNAC50	MAPADLPPGFRFHPTDEELVNYYLKRKVHGLSIELDIIPEVDLYKCEPWELAERSFLPSRDSEWYFFGPRDRKYPNGCRTNRATQAGYWKSTGKDRRINHQNRPIGMKKTLVYYKGRAPQGLRTNWVMHEYRIEESECENTMGIQLFYRTHMHFVGYSRKTWGSESFRSKSKASVAHHKLKKNRIRLQTSGTLDSHLVQMSMVKTTHGCSSLLMIHGATKQNDGIDKTVFNFI*
PvNAC51	MAPADLPPGFRFHPTDEELVNYYLKRKVHGLSIELDIIPEVDLYKCEPWELAERSFLPSRDSEWYFFGPRDRKYPNGCRTNRATQAGYWKSTGKDRRINHQNRPIGMKKTLVYYKGRAPQGLRTNWVMHEYRIEESECENTMGIQDSYALCRVFKKNVGFGEFQKQKQGECSTSQTKEKQDPFTNIRDAGQSSSSNEHGKDNTWMQFIADDPWCNKTK*
PvNAC52	MRSMESTDSSSGSAPPRQKQKQPRSAPDLPPGFRFHPTDEELVVHYLKKKAASAPLPVAIIAEVDLYKFDPWELPDKASFGEHEWYFFSPRDRKYPNGARPNRAATSGYWKATGTDKPILSSSGNREKVGVKKALVFYRGKPPKGIKTNWIMHEYRLANTAGSSSTINSRPPPGNAAGGKATSLRLDDWVLCRIYKKSNKLGGGDQHRSMECEDSVEDAVAAYPPHAAAAAMAANYTSLLHHEDNFLDGLLTAEDAAGLSAGGSSLSQLAAASRAAPPAAATKQLLVPSSTPFNWLDASALAILPPAKRFHGYSGRDTADGSMSLSSPSERNGLAAAAAVDNGAASGGTAAIIPTFLNPLGVQQGAATYHHHTILGTPVTPEAAAAATCTFQHPYQLSG…
PvNAC53	MDRSMADHQLPPGFRFHPTDEELILHYLRNRAASAPCPVPIIADVDIYKFDPWDLPAKAAYGDGGEYYFFSPRDRKYPNGIRPNRAAGSGYWKATGTDKPIVHDTDAATVVGVKKALVFYRGRPPRGSKTNWIMHEYRLSTADNSNAANAAAAGGYHPRPPSKFRNVSMRLDDWVLCRIYNKSGQASPMVPPLADYVVDHLDRDEPPFDDVFCGQLTTSTSTSSALVMPPHQQAVQELPMMRLPKIPSLSDLLDEYALAQMFDTAAPAADHHAPLPLAVHPSLNQLLAVDDAAAAAGAHCDDLVYSPAAAAVKRGRAMMTDDECAAGGLHPPPAKRLSVGSSCFDAPQQPAGTAASVLGLGGLSHHHNNHMLPQF*
PvNAC54	MSPIDHQQAVAPGPGAGDEEPLLELPPGFRFHPTDEEVVSHYLTPKALDSGFSCVVVADVDLNKIEPWDLPGKAKMGEKEWYFFCHKDRKYPTGMRTNRATASGYWKATGKDKEIYRARGVLVGMKKTLVFYTGRAPHGGKTPWVMHEYRLEGKLPPNLPRAAKDEWAVCRVFNKDLAAKAGHQMAPPAAAAAGGFLERSDSLAFFDQLEELMADNAADLPALMDAPLGDGGPQQVKTEQQNQPVQQPQDPTSYFSLPATNSPAGEHLVQLQQQAGGGEQAIRRHCKAGEAAPATTLVSPSSSRVPEAGGDAGSFSASFPELDDLLVGPDSFIDYSSMWTF*
PvNAC55	MEEDDDAAAAAGGGCVVFRGCHLPPGFRFQPTDQEIIVYYLKKKIAATAASVTSIIADVDIYKLDPWDLPDKAMFGGEGEWFFFSPRDRKYPNGARPNRTAGSGYWKATGTDKPILASGGAHCLGVKKALVFYQGRSPKGTKTEWVMHEYRLLDTDAALAHNRPPNHSMRLDDWVLCRVRRKGGEGGGGGGGLLPLGVVVHDTTTNNNNSAAAAAAAAHSREVVVLPEPAAAARTTTAAFHHHFADYDGHGSMLPGPGGGPADGTTAPHHHTTSLVSVLESIKRNLSFQAIDELYLLQPPSKRANSFLLRSGAGDDDQHTSSTSFISETTDDFFF*
PvNAC56	MRTAASSRPAYESGMNRGHSSSSKLINEKLEEHRISTAKHCPHCGEKIDSKPKDWVGLPAGVKFDPTDQELIEHLEAKVKDEGSRSHPLIDEFIPTIDGEDGICYTHPEKLPGVTRDGLSKHFFHRPSKAYTTGTRKRRKIQTECDVHKGETRWHKTGKTRPVMVNGRQKGCKKILVLYTNFGKHRKPEKTNWVMHQYHLGDLEEEKEGELVVCKIFYQTQPRQCSWSSDRGATTAMAATAVQEQHRRDSGSGSCSSRDHEVSATSFPAGYTVTTAIEMQQHMKQPVDHFSFAPFRKSFDQEVSIGGDQVPSNQLGRSSEQHHAGQEQQPHPPVLATTAVPASAFLISRPSNPVSTIVPPAMQHASVVLGHDQFQVPAILLHHHDKFQNMQQQQQPQQK…
PvNAC57	MGDQQQQPQGMTSVGGGHQMPPGFRFYPSDEEIIAFYLTPKVLQRSFTCTAIAEVDLNKTEPWDLPGKAKIGEKEWYFFCQKDRKYPTGMRTNRATESGYWKATGKDKEIYHATPGIGMMPLLVGMKKTLVFYKGRAPRGDKTNWVMHEYRLEGNGRLPRYKSSSTSSASMASASKDEWVVCRVFHKTTRVKKSPSPSYAMSIAGIGSSGLQMNAALFRNPMVPPPPPMPFHHQHQTQMDAGAEVAGSFIAEPESGPSSMVLQKEAGMSPDQTSSAEISSMLSVAPACAATMDMDGIWNDVLKE*
PvNAC58	MGDQQQPQPEGVMRVGGLQMPPGFRFYPSDEEIITFYLTPKVLQSSFTCTAIAEVDLNKTEPWDLPGKAKIGEKEWYFFSQKDRKYPTGMRANRATEAGYWKATGKDKEIYRAAPGVGMMPLLIGMKKTLVFYMGRAPRGDKTNWVMHEYRLEGSGKLPCSKSSSTSNTTMTSGSKDEWVVCRVFHKTTGVKKSPPSYLISMAGGEMIDQSSIAMPMPVQFSILPDFVSTNPAGSYYFTTGVNSSSVPPVMPPIAGMESVGLQMNAALFQNPNAPPPMPFYHQHQMDAGAAGAGSFMAAPESGPSSMVSQEAGMSPELANSVEISSMVSATPACAASMDMDGIWTEVLKE*
PvNAC59	MGDHQQQGTDSLNLPPGFRFHPRDEEIITFYLTPKVLQRGFTCAAIGEVDLNKTEPWDLPEKAKMMGQKEWYFFCQKDRKYPTGMRANRATEGGYWKATGKDKEIYRAMPGVGMMPLLVGMKKTLVFYKGRAPRGDKTSWVMHEYRLEGSDGLPGPTSNSTSSGATMTSTSKWVVCRVFHKTSGVKKAHAPLSYPVEMGATGGDMDQTSIPLSMPMQFPILPDFTLDPLASFYSTVDASSSLVPPLMPPMAGMGSTELQVNNAMFRNLMASPPLPMPFVNHMDMGVAGAGGFMAAPESRPSSLVSHKDTRMSPDQTYTIEIPSMVSTIPAPAATMDMNGMWKH*
PvNAC60	MGELQQQQHQGTDALDMPPGFRFHPSDEEIITFYLTPKFLQRGFTCIAIREVDLNKTEPWDLPAKAKMMGDNEWYFFFQKDRKYPTGMRANRATEGGYWKATGKDKEIYRVTPGVEMMPLLVGMKKTLVFYKGRAPRGDKTSWVMHEYRLDGSGRIPDPTSSSTSIGATMTSTSKDQWVVCRVFHKTSGVKKAPVMLSHPVDMGAAASDIDQTSIPLLMPMQFPILPDFTLDPMASFYSTAGASSSTVPPLMPPMAGMGSAELQVNDALFGNQMAPPPPPMPFCHQMGAIGVAGTGGFMVAPESRPPSMMSQEGTKMSPDQTLAIDISSIVSTVPSTMGMDGMWKY*
PvNAC61	MITIDLGLASSSSSMGRGGMPTSPCTALPPGFRFHPTDEELIVHYLRKRAAAAPCPAPVVAEVDIYKFDPWDLPAKAVFGEAEWYFFSPRDRKYPNGVRPNRAAGSGYWKATGTDKPITLSSVSSSSSSSSDSRAMIGVKKALVFYKGRPPKGVKTRWIMHEYRLAEALNAVNTYRPMRFKNSSMRLDDWVLCRIYKKTTPQLYSSSPSSMDGGGVDDLGQQPDNDDTVDDLVATYAQRLPRPASISDYLVDYPAVSELFETLPPPPPLETTTTTQLGTETDSSGCRFYDFNNSEAAAASTSLAHQQSSHKRGSTEDYSHNMLHASNKRVMTMMSDHASSMAVVNNNTSVFEPGQTSLHHERI*
PvNAC62	MEALRDMHLPPGFGFHPSDTELVSHYLKRKILGQKIEYDLIPEVDIYKHEPWDLPAKCNLPVKDNKWHFFASRDRKYPTGSRSNRATIAGYWKSTGKDRAIKMNKRTLGTKKTLVFHEGRPPSGRRTEWIMHEYYIDDNECQVSPDMKDAFVLCRVTKRSDWVLENDNEVGSRNPQLQQVNDADIPVVSAVKPEDAAASVICPEEPNHVATPGGSAELSNDVAMVPTAADTASPNSSNEMEAWMEELLDPSFPFNPASDTGSANVSLTEQCAESSNLQNPGSVAPEVGPDHASHIQDGTDATDYLFIDDLPDDLYSMLYPGTDKFSMFSEQTGQGDVALATNQAYFMMGMDSYALPNNFENGTPKDGLQLDQENNNLNLSRGNIDNGITIHRRSTTVAS…
PvNAC63	MTWCNSFNDVRAVENNLATTAAAVAAAKKQQQQASSAHANLIRTCPSCGHRAQYDQQVQAAATIQDLPGLPAGVKFDPTDQELLEHLEGKARPDARKLHPLIDEFIPTIEGENGICYTHPERLPGVGKDGLIRHFFHRPSKAYTTGTRKRRKVHTDEQGGETRWHKTGKTRPVFTNGKLTGYKKILVLYTNYGKQRKPEKTNWVMHQYHLGSDEEEKDGELVVSKVFYQTQPRQCGSMSAATAKDAVPLAASAATDHHHHHHHHHHDGGNGGSNSMLKDAAGIVDFYTPAALIGYNQAAPNNRVAPSAHLMPNFEVHTSGATGFGP*
PvNAC64	MTWCNSFNDVRAVENNLATTAAAVAAAKKQQQQASSAHANLIRTCPSCGHRAQYDQVQAAATIQDLPGLPAGVKFDPTDQELLEHLEGKARPDARKLHPLIDEFIPTIEGENGICYTHPERLPGVGKDGLIRHFFHRPSKAYTTGTRKRRKVHTDEQGGETRWHKTGKTRPVFTNGKLTGYKKILVLYTNYGKQRKPEKTNWVMHQYHLGSDEEEKDGELVVSKVFYQTQPRQCGSMSAATAKDAVPLAASAATDHHHHHHHHHHDGGNGGSNSMLKDAAGIVDFYTPAALIGYNQAAPNNRVAPSAHLMPNFEVHTSGATGFGP*
PvNAC65	MRECPYKSGAVAEPDATTGCNSPSTRTPPPFRFPQPSAATMARSPSAANTPTRAAFPSQPTDLDLVNTYLRPWVETGVKAAPFIHQADVYAADPADLTRQFTPAVAQDGERAWYFYTSLRHKSVRGKRKARSVASGTGCWHNEAKSKPVYTGINGKRQIGYRQSFSFVKKYGTVRIRTGWLMIELRLRKDCAGQEAKEEGSLEALCKVYRSPRNPEDRDASGNPEDRDAVNPERRDAAPAAELPARNAEAADDDESRPRGADHVAPLPGRKAEADGHDAESGSATESNDGGRKSDEEISSEATAAPSRHSQAERGIFGAAAAARIEKASGCEDSAVASAAAPTLKRKLSEDGSSGAPAPARKKADGSTSPGEAAPTTEMHCPHCGTHLIVTMKRPETEA…
PvNAC66	MVCTRRKTAPPPRLPDLASHPSEEELITSLLRPRVVSGDRTTCTFIHDADIYAAAPAELTGGFDPAVASNGDRAWYFFSAVRAKTRDGQRKARTVDTGEGCWHSEAGAKPVVGDHGRRLGQRQSFSFVTKLDGRRVRSGWLMVELSLGDDGGGMALCKIYFSPRARVDGEAKATAAVGATAARSNNKRKAPSSDDKSNPASAALQRCVSGRRPANEAGAPQGVDDATAGDEGRENNHQCGRGGHAAGESSAAADDGPDALWTDDSSFSRWMRDRDRWLKEYNIVDRPDAEIQKDYGIDLYLRLLDHKYDD*
PvNAC67	MGKGPSSRAGSRHQQFRARAKTRVDDLQEVFSGLQSARKDSRPADAAVLEAQLQQMLREWRSELSAPSPASSLQGNTRELSDPPSDTLRLLQLTAAEEEDDATSKMVEQQLPPPPPANQCQGHAQVCQGMKPEPREEAVDVAVQQPQPLSQGVMPNGAAAVFHDQMYYVNQELTVEDFLYDDDYKINLSGSNPDVLNNLEGIGQLEYPQFNLPELPPNVYLDMSNCGQNTGDVFLHMSDLLTTMTPAPSAFLRPKCALWDCPRPAIGSERWHDYCSMYHADLAVKEEGPPGTMPVIRPRGIDLKDGPLFAALSAKIQGKHVGIPICEGAATAKSPWNAPELFDLYIFEGESIREWLFFDKPRRAFDSGNRKQRSLPDYSGRGWHESRKQVIKDFGGLKR…
PvNAC68	MSESTSQAPGDAAAYNVEYMHAAGVRFLPTDKELIVDYLGRKLRSEPLGTDVVRDGRDVYAEHPKKLLPKLGEAIEGAWYLFSPRNRKCAGGMRAKRETGDGEGCWRAIDAEKSIFGSAGNMEVIGTQRRLAFHEFIYEADSQGSGKRKRVKRSLSKPTKWKMVEFVCRNSSRPPGGDTAPDPMLLNDLVLCKITISSEKQPAPDGGGEPQEKRLPRQQPAGCGGGGGTQGEPQQPPPFGLGAGSHGNQRPATVEAPNGGDSAVLPIDYCLGAQHVADVRWFRINTPTIFNSYYHTGMVYGGGELLGAQLAAQQQPAVAPGRAAATDAGSSEWGRCFTASRALPGNWQVPPWDLPDECFLYFDDRTNNA*
PvNAC69	MRAKRETGDGEGCWRAIDAEKSIFGSAGNMEVIGTQRRLAFHEFIYEADSQGSGKRKRVKRSLSKPTKWKMVEFVCRNSSRPPGGDTAPDPMLLNDLVLCKITISSEKQPAPDGGGEPQEKRLPRQQPAGCGGGGGTQGEPQQPPPFGLGAGSHGNQRPATVEAPNGGDSAVLPIDYCLGAQHVADVRWFRINTPTIFNSYYHTGMVYGGGELLGAQLAAQQQPAVAPGRAAATDAGSSEWGRCFTASRALPGNWQVPPWDLPDECFLYFDDRTNNA*
PvNAC70	MAMAAAEASGRRDAEAELNLPPGFRFHPTDEELVVHYLCRKVARQPLPVPIIAEVDLYKFDPWDLPEKALFGRREWYFFTPRDRKYPNGSRPNRAAGRGYWKATGADKPIAPKGSCRAAGIKKALVFYSGKAPRGVKTDWIMHEYRLADADRAPGKKGSQKLDEWVLCRLYNKKNNWEKVKVEEMEAAAHHRRQSGEVTESMSDSFQTHDSDIDNAPGMHSSFGNMAQQGQAMRNGIGTVTVKEDNDWFTDLNLDELQASYNMSQQMVNPNPVQMLNLVAGQGHGYLQSMSSPSMKMWQTILPPF*
PvNAC71	MAAAAGLPPGYRFYPTEEELICFYLRHKLDSLRDDIERVIPVVHVYTVDPWQLPGIHEMLCGGAGDGEPWFYFCPRQEREARGGRPSRTTPSGYWKAAGTPGVVYSSSADRRAIGMKKTMVFYRGRAPSGTKTKWKMNEYRALQYDDAAGTAAAAGNDGGSSSGHHHAAAPPNVPPPQLRSEFSLCRLYTKSGSLRQFDRRPLGAAAGVPGDDPGPSTAAAASPPDDDDGSGSSMQQQQLTERGANDPYGDDVAIFDALLYWPGD*
PvNAC72	MAQTSLPPGFRFHPTDVELCSYYLKRKIMGKKLLVEAISEVELYKYAPWDLPDKSCLRSRDMEWYFFCPRDKKYANGSRTNRSTPNGFWKATGKDRTIVLNTRVVGMKRTLIFNEGKAPRGDRTDWVMYEYRMEDNELDVAGFSKDAYVLCKIFKKSGIGPRIGEQYGATFNEEEWDNVNTETAMFPPMPCPSVVGAATGPHVLHPVASTSSAAKEPHVLTVASGDRLPFEFSTSSVTAIDEVPYHSLRCSGSEIATASCTSDALDTCEPTEFGGISSDETDERIRFLNDSTDNDGGANEKFAGLPAISEAEAHALEMNADFCYHELERLVESGGVSIVSDLSPGYVNTGCLNTPTVSEIGAGNDYLEIKDLFSLGETTSFGLQAPDSLFPQCPLEQFP…
PvNAC73	MSGRGHDLQLPPGFRFHPTDEELVMHYLCRRCTGLPIAVPIIAEIDLYKFDPWQLPRMALYGEKEWYFFSPRDRKYPNGSRPNRAAGSGYWKATGADKPVGTPKPVAIKKALVFYAGKAPKGEKTNWIMHEYRLADVDRSARKKNSLRLDDWVLCRIYNKKGGAEKPPPAVAGDRKPLFGGAGDSMNVAAAVSSPPEQKPFAAPPPAFADLSAYYDRPSDSMPRLHADSSCSEQVLSPEQQFPCDREVQSQPKISEWERTFASDPVNPAGSLLDPVGAHAGDPLLQDILMYWGKPF*
PvNAC74	MRGQPRVRTREERAAVEEEGTAGAAMTEGRHENAAAAAGAAGGGGRAAGDGDAHEDDVLMPGFRFHPTEEELIDFYLRRKVEGKRFNVDLIAFLDLYRYDPWELPAMAVPAIGEKEWFFYVPRDRKYRNGDRPNRVTASGYWKATGADRTIKAENGRPIGLKKTLVFYSGKAPKGVRSSWIMNEYRLPPDHTDRYHKTEISLCRVYKRTGIDDGHGHHHPSSVRLVTSSRGGGGGGGGGATAAQQDNKQAASSSSTPPTPPTTPSKMHLLHYGECTSPPAISSCYATAAHNKAAAAAAAARELPTKPCNSNGYQLSSAKSPDAAAGDRQQLGTPTTAAVASSYEYDQPRNASAFASTYSLLSLMNAASMGGGSAAAAIDELSTLVGVGHAPAPAYFNHQ…
PvNAC75	MHPSCSPLSVPPGFRFHPTDEELLYYYLRKKVSYEPIDLDVIREIDLNKLEPWDLKDRCRIGTGPQDEWYFFSHKDKKYPTGTRTNRATTAGFWKATGRDKAIFLGNAGRRIGLRKTLVFYTGRAPHGKKTDWIMHEYRLDDDNGDLPITEDGWVVCRVFKKKSIQRGFDQLGMAAGGDHDELQSFHSLGSATLVDQKHGLQQLMHSGFPGFEHLPQLTSAEAPMGAQAFMSGTSAVAVNQLDMGCSPHNMVKLATSSCGGTAGDMPLSGGDRFGAAADWSILDKLLASHQNLDQLFQGRFGGTTVAMPHHYQHQQLMMEMSASSLQRQLPLHYLTCETSDLLKFPK*
PvNAC76	MSPQVLMVSLAPSTKEITKARRERRTCHQFLSLCVSCSRLKNLSTLSLTCTSLPLSHTHTHMHQPCYKSNQHQLLLLHIHLVPFLPPLLRSPPADSHKLATSNSMGGGATNLPPGFHFFPSDEDLVVHFLRRKAANLPCRPDIIPTVLVHRYDPWELNGTALQAGNQWYFFSHAAAQSRTSPSGYWNPIGADETVTSSGCVVGLKKTLIFCTGEPFKGFRTNWIMHEYHLQDGGCNASGSSPSTGSSSSSRKSQRKRIHSSTESNSWVVCRVFESSCGSQVSFHDEGTELSCLDEVFLSLDDYDEVSFPN*
PvNAC77	MSPQVLMVSLAPSTKEITKARRERRTCHQFLSLCVSCSRLKNLSTLSLTCTSLPLSHTHTHMHQPCYKSNQHQLLLLHIHLVPFLPPLLRSPPADSHKLATSNSMGGGATNLPPGFHFFPSDEDLVVHFLRRKAANLPCRPDIIPTVLVHRYDPWELNGTALQAGNQWYFFSHAAAQSRTSPSGYWNPIGADETVTSSGCVVGLKKTLIFCTGEPFKGFRTNWIMHEYHLQDGGCNASGSSPSTGSSSSSRKSQRKRIHSSTGLGCKTNQ*
PvNAC78	MEHDVHQQQQGMELPPGFRFHPTDEELITHYLAVKAADPRGFAPRAVGEADLNKCEPWDLPSRATMGEKEWYFFCLKDRKYPTGLRTNRATGSGYWKATGKDREIFRGKALVGMKKTLVFYTGRAPRGGKTGWVMHEYRLDGKHHAGGGRFIIPSSVRAGASKDEWVLCRVFKKSIEAAAAGGKWPSAASACMGMAADVGPSSMASARPSTADDDFAACAQLPPLMDVSGAHTSSLSAPLHVTCFSNALEAGQFLNPPPFPLLSAAPSSPFLASMMQQAQYDAGPWCTSSCSSRRAAAGTASWAWWARGTAAAAAARRRTPGSPRR*
PvNAC79	MARSWLITCRGIAKKIRYTTASVNRQISELIAEARRECPNCSYVIDNSDVTMQWPGLPAGVKFDPSDLELLEHLEQKIGLGGLKPHVLIDEFIPTIDDDEGICYSHPENLPGMKTDGTIAHFFYRASNAYGCGQRKRRRVISCGDHTIPGEHVRWHKTGKSKAIYDNGVRKGWKKIMVLYKTSQGGRKADKAHWVMHQYHLGEKEDENDGELVVSKIFCQLQNKSKQISEKETAYEEPDASASVIGPKTPKTNTPKPRHTNDSPCETGQNVSILQDEEEGEPTMPIFSLEDDAVNPAWCAGTEEQQAVGEPSRAQPNSDEPLYCREDPNSLNDEAFPLDYPILSQYRNEVLDRNLNTVYGLPDLHNVDLVAPPDLQLCDLQFGSQESFGSWLDRS*
PvNAC80	MQWPGLPAGVKFDPSDLELLEHLEQKIGLGGLKPHVLIDEFIPTIDDDEGICYSHPENLPGMKTDGTIAHFFYRASNAYGCGQRKRRRVISCGDHTIPGEHVRWHKTGKSKAIYDNGVRKGWKKIMVLYKTSQGGRKADKAHWVMHQYHLGEKEDENDGELVVSKIFCQLQNKSKQISEKETAYEEPDASASVIGPKTPKTNTPKPRHTNDSPCETGQNVSILQDEEEGEPTMPIFSLEDDAVNPAWCAGTEEQQAVGEPSRAQPNSDEPLYCREDPNSLNDEAFPLDYPILSQYRNEVLDRNLNTVYGLPDLHNVDLVAPPDLQLCDLQFGSQESFGSWLDRS*
PvNAC81	MARSWLITCRGIAKKIRYTTASVNRQISELIAEARRECPNCSYVIDNSDVTMQWPGLPAGVKFDPSDLELLEHLEQKIGLGGLKPHVLIDEFIPTIDDDEGICYSHPENLPGMKTDGTIAHFFYRASNAYGCGQRKRRRVISCGDHTIPGEHVRWHKTGKSKAIYDNGVRKGWKKIMVLYKTSQGGRKADKAHWVMHQYHLGEKEDENDGELVVSKIFCQLQNKSKQISEKETAYEEPDASASVIGPKTPKTNTPKPRHTNDSPCETGQNVSILQDEEEGEPTMPIVSLEDDAVNPAWCAGTEEQQAVGEPSRAQPNSDEPLYCREDPNSLNDEAFPLDYPILSQYRNEVLDRNLNTVYGLPDLHNVDLVTPPDLQLCDLQFGSQESFGSWLDRS*
PvNAC82	MARSWLITCRGIAKKIRYTTASVNRQISELIAEARRECPNCSYVIDNSDVTMQWPGLPAGVKFDPSDLELLEHLEQKIGLGGLKPHVLIDEFIPTIDDDEGICYSHPENLPGMKTDGTIAHFFYRASNAYGCGQRKRRRVISCGDHTIPGEHVRWHKTGKSKAIYDNGVRKGWKKIMVLYKTSQGGRKADKAHWVMHQYHLGEKEDENDGELVVSKIFCQLQNKSKQISEKETAYEEPDASASVIGPKTPKTNTPKPRHTNDSPCETGQNVSILQDEEEGEPTMPIVSLEDDAVNPAWCAGTEEQQAVGEPSRAQPNSDEPLYCREDPNSLNDEAFPLDYPILSQYRNEVLDRNLNTVYGLPDLHNVDLVTPPDLQLCFGSQESFGSWLDRS*
PvNAC83	MARSWLITCRGIAKKIRYTTASVNRQISELIAEARRECPNCSYVIDNSDVTMQWPGLPAGVKFDPSDLELLEHLEQKIGLGGLKPHVLIDEFIPTIDDDEGICYSHPENLPGMKTDGTIAHFFYRASNAYGCGQRKRRRVISCGDHTIPGEHVRWHKTGKSKAIYDNGVRKGWKKIMVLYKTSQGGRKADKAHWVMHQYHLGEKEDENDGELVVSKIFCQLQNKSKQISEKETAYEEPDASASVIGPKTPKTNTPKPRHTNDSPCETGQNVSILQDEEGEPTMPIVSLEDDAVNPAWCAGTEEQQAVGEPSRAQPNSDEPLYCREDPNSLNDEAFPLDYPILSQYRNEVLDRNLNTVYGLPDLHNVDLVTPPDLQLCDLQFGSQESFGSWLDRS*
PvNAC84	MQWPGLPAGVKFDPSDLELLEHLEQKIGLGGLKPHVLIDEFIPTIDDDEGICYSHPENLPGMKTDGTIAHFFYRASNAYGCGQRKRRRVISCGDHTIPGEHVRWHKTGKSKAIYDNGVRKGWKKIMVLYKTSQGGRKADKAHWVMHQYHLGEKEDENDGELVVSKIFCQLQNKSKQISEKETAYEEPDASASVIGPKTPKTNTPKPRHTNDSPCETGQNVSILQDEEEGEPTMPIVSLEDDAVNPAWCAGTEEQQAVGEPSRAQPNSDEPLYCREDPNSLNDEAFPLDYPILSQYRNEVLDRNLNTVYGLPDLHNVDLVTPPDLQLCDLQFGSQESFGSWLDRS*
PvNAC85	MALREIESMLPPGFRFYPSDEELVCHYLHKKVANERIAQGTLVEVDLHAREPWELPEVAKLTASEWYFFSFRDRKYATGSRTNRATKTGYWKATGKDREVRGAAGAVVGMRKTLVFYRGRAPNGAKSGWVMHEFRLDTPHSPPREDWVLCRVFQKAKAGDDGQDGDSSWPSRAFAGSSSHATPEPDHPAASSEAVGGYCGGPAFAPQQEVPALHPQYYYGGSVVADHHHGFPPPGFGARGVAGDDYGFGYLDMGGFEDMASLGGGGMEFPQVWN*
PvNAC86	MDTFSHVPPGFRFHPTDEELVDYYLRKKVASNKIDLDVIKDVDLYKIEPWDLQEKCKIGMEEQNEWYFFSHKDKKYPTGTRTNRATTAGFWKATGRDKPIYTKSCLVGMRKTLVFYRGRAPNGQKSDWIMHEYRLETTENGIAPEEGWVVCRVFKKRVATVRRMGDGPPCWFDADHVAGFMPDLASPMHHHHPNAAAAYGCQQLYHCKPELEYHHLLPSQEAFLQQLPQLESPKPPAYIAAQGSCSFQSPDEASGYTAPLPPMEAAYMAAGEDSVTDWRVLDKFVASQLFSHIDATAKEAGYSSNPAGAFQAAQDKQPAQEALDYASTSASGGGEADMWK*
PvNAC87	MASKIKNTSGPMHNTTHTWKSNPTKECPKCNHIVDNSDVIDEWPGLPKGVKFDPSDQELLWHLLAKIGKVGVKPHPFIDEFIPTIDSDKGLCYTHPQKLPGVKQDGIVSHFFHRTFKAYNTGTKKRRKINTDELGEVRWNKTGKTKPIVIGGTHLGCKKIMVMYASSVRGGKEEKTNWVMHQYHIGTGEDKKDNEFVVSKLFYQQNPKAAEKNSQGIGDPLGPVYVEDEADLSDCPPLMDWSTFPLEEDNSNQHTVEKYERNCDQAQSLSEVKDKEGTHHTTSEKVEDQDSQPSQDPKWWEGESQFLLNSQQLADCMSI*
PvNAC88	MDEIRSDDMEKQDEVMLPGFRFHPTDEELVRFYLKRKIQQKSLPIELIRQLDIYKYDPWDLPKLASTGEKEWYFYCPRDRKYRNSTRPNRVTGAGFWKATGTDRPIYPSDGSKCIGLKKSLVFYKGRAAKGVKTDWMMHEFRLPSLTDPSLPQKKPLEKTIPPNDSWAICRIFKKTNSTAQRTLSHSWVSPPLSSTNENYSHATQRRQHSSEKTSSTMTDIVSSIQFTGSSYMPSIVSSCRNPLSIIDSSSNSRPAASLVFPSSGAEHQAMSVLSATPLDLPAGMDIASMVLNASPTTFQNLDRNPTNIEFSQPHQPSSSMTNRCTVSLPDIGNSVSGAPRSINFPFNLQEALPDDWRMTLPWDSLPCTTEVSTNYQSTKCYT*
PvNAC89	MPSLAEKLGLPPGVRFDPTPDELIEFYLLPRALGKPPAVQGVIIDEDAAAAASTRHPWKLLTGHRRTDDDEAYFFERTTAAAAARQDRACGKHWTWVSQKRAPDKMTPMCGEQVTWGKNSLNLQRLTDSGRRKKSGSTGWVMHEYIIASPQCPLKICHVAFTGHGQKRQRVPDDDGEAGDEELVPPQHKRVATASCVTTTASDQDLGAHGQALAQNQEQRFFPNYYEASSSAAGSSQEPSFLHPGYPEAGSSQQESFAPLNQELAHDRGCFTNQSQAYHQEQFVNHAGSSVGDACGSDAGSFLDPLYPDAGSSQQEPFAPDQELAQDQECFMNQTQAYYHQEQFVNHAGSCIGAYSALLQASDLGSSQEQPPLGQPLSQEQQLRLQLARLLSGVSSPHI…
PvNAC90	MGLRDIELTLPPGFRFYPSDEELVCHYLHGKVANERLAGAGGAMVEVDLHTHEPWELPDVAKLSTNEWYFFSFRDRKYATGLRTNRATKSGYWKATGKDRVIHNPRAAGRAVVGMRKTLVFYRGRAPNGIKTSWVMHEFRMENPHTPPKEDWVLCRVFYKKKADAMDYGMDSEQDAAMPRGADPSYSPPFPALGSSHYHLPPPSSDHHGRPAGPLNDFPAAMALLQHNSVFDFHGQAPHHDGGDAVLAAVSGSRDSCVAGDQCGSGVLMDLGVGLDEHYNYNYNSLMQM*
PvNAC91	MVEVDLHTHEPWELPDVAKLSTNEWYFFSFRDRKYATGLRTNRATKSGYWKATGKDRVIHNPRAAGRAVVGMRKTLVFYRGRAPNGIKTSWVMHEFRMENPHTPPKEDWVLCRVFYKKKADAMDYGMDSEQDAAMPRGADPSYSPPFPALGSSHYHLPPPSSDHHGRPAGPLNDFPAAMALLQHNSVFDFHGQAPHHDGGDAVLAAVSGSRDSCVAGDQCGSGVLMDLGVGLDEHYNYNYNSLMQM*
PvNAC92	MALSPPDSSSAAAEVPLAPGFRFHPTDEELVSYYLRRRVLGRRLRVDAIAEVDLYRLEPWDLPPRSRIRSRDAQWYFFARLDRKVAGAGAGGRGGPGNRTNRATPRGYWKTTGKDREVRHRGKPVGMKKTLVFHAGRAPKGERTNWVMHEYRLLEADGAPQDLHVVCRIFQKHGSGPQNGAQYGAPYMEEEWEEEDDALENDPASGVASAEITAITCAVDEESNEEDENAYSKTNELAQAHENDMLNPPEMAPLQAQASKETSDGSCADAAISLEEILQEPLSNINAGSIGRPEGQNATDDFSVDDLLSPFPSKDNGYVGQDGTVNGSAPADGDYTSWPLRAYSNQNYVNGTLSAEDFFDTGNDTNGSAYSGPQQADGFPAPRQVDDSMAFYDAPSDYG…
PvNAC93	MPGSRRMPSAAAARMPALPAGFRFHPTDEELVVHYLARQAAGARCPAPVVAEANIYACDPWELLVPAIPAARERYFFSPRDRKYPNGARPNRAAGGGYWKATGTDKPVVSERAVVGVKKALVFYSGRPPRGVKTDWVMHEYRLVAGAAGHNNNKDAAGNKTKRSCRGASSSSMRLDDWVLCRIYKKSNDFSSSSSSSSHLDLQQEQEEASFTVEDDSSLANNINSVAATLASPSASSPKSEAQLHHDGHQFCQSQAPTPMSKSCSLTDLLNTIDFSALPQMLLPDGGGGPEADAHAEPLIYHPELGTTAHTHLQQSLNYYNNNNNNLMNDSSSSSHFVGNTLLPPRAVDACCSDDNGLMMLKRKRTVTAAMDGAAGSSLLEDDDGSSKKLKLLPSDSTN…
PvNAC94	MGGGNGAASAWASVYKSEPQTLHLKNFKTLSRRSCLPPLIPSPPLLHFFGVGAIQQLLKKLAAPAVATRQPLSRALAYVHTPRRPPMPRSAAGMPALPAGFRFHPTDEELVAHYLARQAAGAPCPAPVVAEANIYACDPWELLVPAIPAARERYFFSPRDRKYPNGARPNRAAGGGYWKATGTDKPVVSERAVVGVKKALVFYSGRPPRGVKTDWVMHEYRLVAGAAGHNNNKDAAGNKTKRSCRGASSSSMRLDDWVLCRIYNKSNDFSSGSLHRPISDQEQEEASSTVEQEDDSLANNINSAATLASSASPKSEARLDQEDGHHQFRQSQKTPATTMSRSCSLTELLNTIDCSALAQMLLPDGGPDVEDAHAEPLLYYYPELGATPHTHQQQPLINY…
PvNAC95	MGLTHQVGYKTWLPPLFIPFLLIPHLSCAHSLPLAKLNQLLPPLALISLLSLVDQAAAPSVSKRPAMVERGVKSEQHGDDSLFLPPGFRFHPTDEEVITSYLLQKFLNPSFDPQAIGEVDLNKCEPWDLPSKAKMGEKEWYFFYQKDMKYPTGMRTNRATKEGYWKATGKDREIYKPAGSSGGSRELVGMKKTLVFYMGRAPRGSKTNWVMHEFRLEGKSRNDNAAKLRFNPKDEWVVCKVHHKNGEPTKKAAAPEKHSAGTPNVSSVEAGEGGDEFLNDDSMVDPVSLFFNSDTTSSFLPSLMNFDDMAPPYNVDYSISSTAVGAATVTTSSGNLVGLPANNYRLNQQVAVANSAAPTTHSSSLWNMLHGVDSQSYSLQHQAMTARALGGVASPNFAG…
PvNAC96	MQQNARRQDLPPGIRFAPTPEELIVDYLNAWVSDPKHAVPDDPVTVCAADVYAEDPAALTARLRAAGHDDGNWYFLCVNRWKDGNVNCGRFNRTVGKGGEGGRWHGGAKRVAVGRHGYRLSFEHFDKDGDKTEWLMEEFGTALEAASSEQGVRVLCRVHRTPRADGEGGAAAARKGAGRTLPASKRRRGGKQACQEAAQPDQQQQGYLAAGGADLDAAWRQWQWQWQQQQAMTAQGAAPPADVGIAYDASTSGAVGVGTSYQWPQTTMMGEAAAASYQLPYTTSSSSAEGAMMATTYQQPQGMEQQGSGYQLYNGAHGGVHFQYEPEPLQVLHAEMEPQQSQMGYLDNGGVDMQGQAEPLETTAAADAELQQCSAQVGYDNGCVDVVEEQPAPLAMVAA…
PvNAC97	MYCSTGRRSTMTMESGSSSSDPLLAPGYRFYPTEEELLTFYLRHRLAGTRPDVQHFIPVVDIYSYHPSQLQAMAGAANVGDTEQWFFFCPRAEREVHGGRPARTTPSGYWKATGSPSYVYSAAPNRVIGEKRTMVFYQGRAPTGSKTRWKMNEYKAVAADDAAVDGTNNAATTAPPAAAAGAHNIKLRNEFSVCRVYVSTGTLRSFDRRPLNPPVVGGLDPQADAAVAHSHPRQRPQQALPPPPPPAGAADATNSTLAGVVAGNNGHAAADNSHDSSSSGGSRGAVVDGATAIDWDSLVAPVDDLNFSVDDDDLSRVIWPRNNSKNPPGR*
PvNAC98	MYCSTGRRSTMTMESGSSSSDPLLPPGYRFYPTEEELLTFYLRHRLAGTRPDVQNFIPVVDIYSYHPSQLQAMAGAANVGDTEQWFFFCPRAEREVHGGRPARTTPSGYWKATGSPSYVYSAAPNRVIGEKRTMVFYQGRAPTGSKTRWKMNEYKAVAADDAAVDGTNNAATTAPPAAAAGAHNIKLRNEFSVCRVYVSTGTLRSFDRRPLNPPVVGGLDPQADAAVAHSHPRQRPQQALPPPPPPAGAADATNSTLAGVVAGNNGHAAADNSHDSSSSGGSRGAVVNGATAIDWDSLVSPVDDLNFSVDDDDLSRVIWPRNNSKNPPGR*
PvNAC99	MEAWRFGFAPMAGGIFDPTDEELVAHYLLPRAAGFHNAHAHVVIDADPWSCPPWELMRRHGHADSAHAFFFFFSSGPGRTGGSAWAWHASSADVERSLVMARGATGTCLLKYKKRQFAYRQNDDGGQSSAAGASWVMQEFEITDPLLPGAVLSRVQVTATANKKRQQQQPDVGPRKRRRTG*
PvNAC100	MDSGGALQLPPGFRFHPTDDELVTHYLLRKCGGLPPAAPVIAEVDLYKFDPWQLPEKALGGEKEWYFFSPRDRKYPNGSRPNRAAGAGYWKATGADKPVGSPRPVAIKKALVFYAGKPPRGVKTNWIMHEYRLADVDRSAAARKKTNNNALRLDDWVLCRIYNKKGVIERYDTVDDGDDAAAAADDAKPAAAAAPAAAPKNPRAGARAGAAPMKVERPDYGGYYDDYDLETPSAGMLCFDRPSAAAMVPSAVPAPAPAPSMPPLSSLSPDLDGDSANSMAWVQTTTDNSNSNSSCGSEHVLSPSPDLPDRDHAESQPGAAACAWWAGADWGCDDGFVVVDDGAALFGPPSPGLFARVDAAAFADMFAPYLH*
PvNAC101	MAFAQPIVSGASIKLDPGFRFKPTDEEIMVRYLRPRAMNQPLPSPIIIDADINSHNPWDLVPEGSMEKYFFSQRVPRWPHGNRCNRAGGDGHWRASGKDVPIFCNCINGAAPLMVGLKRTLVFYHGKSGVGENTEWVMQEYSLVGAVLTPYRVMRPNGTNNLGESSRNAEVMTKKIDDMSEADPIATSNMSKISVMVKPDESWVVCRIYKKKRRTRRAIPQCYSTVEGEKVSFIDFLGQGNFEETTSSVSGDFPSENPEDEEEGMSSIIEKAATSGSGK*
PvNAC102	MGFGPFFPFPTFFKLRNGASPWRAVTDVQLLEALRRRRLRLPPAPSHPFTVHDVSLYVYNLSSHHPSKLYDEYGGGAAGCVYLFADQLTNKDHEGWKVAGGTQRVPDAGGSEVGRKNTLVFHEGRWLRRARWAMDEFNYTKHDEESWLACDMVDLRLYRLRRLDDA*
PvNAC103	MRQQAAETTDAELLEALARRRWGQPPAPSQPFTVHDAFIFDSHPARLYDENGRGAGCVYFFSEPRSTTHYLERQGERGWKVAGGTRRLMDGGGREVGSKDTLVFHEGRWLPRTRWAMDEFDEHKNYQERELRLYRLRRLA*
PvNAC104	MGGASELPPGFHFFPSDEELVVHFLRRKASLLPCQPDIVPTLLLNRYDPWELNGKALQAGDQWYFFSHATQRRVTPNGYWSSICADETVRSGGCNVGLKKTLAFSIGEPSEAIETNWIMHEYHLLLDGRKESSSSTSTSSSRKSHKNKGHPNTESKDWVICRVFDSTRGSQVGFHEEGMELSCLDEVFLSLDDYDEVSLSNN*
PvNAC105	MTAQTAEELAAQIEQQKLEEQKTEAEEVVVEDEEDDDEEEEEEDDELDGQEGDASGRSKQSRSEKKSRKAMLKLGMKPITGVSRVTVKKSKNMLFVISKPDVFKSPNSDTYVIFGEAKIEDLSSQLQTQAAEQFKAPDLSQMIQKPETSGLGQEDNEEEVDETGVEPKDIELVMTQASVSRPKAVKALKSAGGDIVSAIMELTT*
PvNAC106	MAAFSSSNGVPPGFRFHPTDEELLLYYLKKKVGFEKFDLEVIREVDLNKIEPWELQERCRIGSAPQNEWYFFSHKDRKYPTGSRTNRATTAGFWKATGRDKCIRTSYRKIGMRKTLVFYRGRAPHGQKTDWIMHEYRLEDADDAQGGTSEDGWVVCRVFKKKCFFKIGGGEGSSSQGADAGGHLAVSPPLGGHHDQARTALAYMHPAHQYYHHASSAYYSQMQAPAPHAAYSHHVQVQDLLTNHRPADDATGAGYDFSGLPVEHHHPGGLDVGSSDGVAADGGQLGEGRDDQATGTAADQWQAMDGFSNGGSAAAVQQMTGAMSSGAQRGGEMDLWGYGR*
PvNAC107	MFQGSSCGWHSSSSSRDATSSAMEQELHQPMELPPGFRFHPTDEELITHYLARKVADARFTALAVGEADLNKCEPWDLPSLARMGEKEWYFFCLKDRKYPTGLRTNRATEAGYWKATGKDKDIFRGKALVGSKKTLVFYTGRAPKGEKSGWVMHEYRLHGATKAASPASKNEWVLCRVFKKSLVAGVAPAGRRGAMDMSTKMDDDIAAISHLPPLMDVSGAAVSPAAAAVAHVTCFSNALEGQFFSQTPPPQAAGAAHDTDHLGLASSPFLSSFAHSYGQLHHGASLMQLLECSGGGLPDMSGQQQPAPCNKGGERERLSASQDTGLTSETSSSSGQRFDVQDQLWGY*
PvNAC108	MEQELHQPMELPPGFRFHPTDEELITHYLARKVADARFTALAVGEADLNKCEPWDLPSLARMGEKEWYFFCLKDRKYPTGLRTNRATEAGYWKATGKDKDIFRGKALVGSKKTLVFYTGRAPKGEKSGWVMHEYRLHGATKAASPASKNEWVLCRVFKKSLVAGVAPAGRRGAMDMSTKMDDDIAAISHLPPLMDVSGAAVSPAAAAVAHVTCFSNALEGQFFSQTPPPQAAGAAHDTDHLGLASSPFLSSFAHSYGQLHHGASLMQLLECSGGGLPDMSGQQQPAPCNKGGERERLSASQDTGLTSETSSSSGQRFDVQDQLWGY*
PvNAC109	MAASWIMTGVGLVNKIRNATRSISLRLGELVAEPSVKCPNCKCEFDASNLSLVWPALPAGVKFDPTDLELLEHLREKSCLVNLKPHELTDNFIPTIEEVEGICYTHPKNLPGIKMDGSSLHFFHKVSNAYGSGHRKRRRVIEDTNVSHEHIRWHKTEKSKVIRNEKGVKIGWKKILVLYKGSKRGDGNIDKDNWVMHQYHIGSHEDETTAEFVISKVFYQVASKKNGKSMIDEAHIDPDVEINPTTSKTNTPQLHHLNNDSSITQIHTPPQVDKGNENCGTSIYRTMDEGGMPPTRVDEPQTNTDMGLPAMNELIQSENVSDASLEMVYEGLPELDQSWLGAPSTSTVDTTFGLPDSLRSQWHWSDMR*
PvNAC110	MLGAPGAAAAGSRSGAPPPPPMLPAMQDSLWIMNGEGLVKKIRNATQSLRLQLCELVAKPFIKCPNCKCDIDTSKVSLVWPALPAGSKFDPSDLDLLQHLQEKTTLPNSMSHTLIDNFIPTIEKLEGICYTHPKNLPGIKMDGSSLHFFYRASNAYGCGHRKRRKITGDDDVSDKEFRWHKTGDTKAICDVDGLHKGWKKILVLHSGSKRPGSKIVKENWVMYQYHLGDDKDEMDGEFVVSKVFYQFASKKNDKSETSDFIVEFAASDAKIDPRTPKTDPPQPRCLNNSPCNTEHEQYDPIQMDQEEEECGTSMYQVKVEASEPPPAVMHVDLPASDVPTDDPDAGHEAPQPVDGSNMELFDGLSDLDTRPCLGTLSDGISLANIHFGCFGGSLDSFY*
PvNAC111	MATTASGGRPPRPPRRGEPSGGGRPPFDPDPDDLVGRYLPARRALRCGELPPQIHDADVYGAHPAFLAKVHPPAGADGLQWLFFVCRGRGLGGKRRAGRGAYRLVGEATPRGGACCYCCHSFRYHEDSPAGSAARETEWRMDEYGENDDPGGSGAAGAFDMVVCKVYPARGGALRRSLHLDSAAKRAAGAEDDMKPQVLVQLYLASLRAGDPLRCRMHPATDVCADHPAVLTGVLPPANDQYEWFFSVRRPRTEEHADDGVARPRRAGPGKYVPAARYWGVRDGEGREVGYRRVFRYREDDEETLRVSKTEWWMEEYGFGPGFPYGEEHGNDDYELVVYKVYLRMARPRR*
PvNAC112	MGLREIESTLPPGFRFYPSDEELVCHYLYKKVANESAAQGTLVEVDLHEREPWELPDAAKLTASEWYFFSFRDRKYATGSRTNRATKSGYWKATGKDREVRSPAASRAVVGMRKTLVFYQGRAPNGVKSCWVMHEFRLDSSPHTPPKEDWVLCRVFQKRKDGDEQDNADASSASPTTFAGLQSSQQAAADKPVMVDAYVDQQTTGCSSVVGFAPAPQENADVVGGLFDPLLMNAMMWQYSSALDHFPQEVTGSSSPMMGMGLGSRGVGEGCSFFYNDTGFEDMANTAGGVMGFPQGSWMG*
PvNAC113	MAATSSSSSVATQLNLPPGYRFVPEDKELVGDYLVPRLLGYALPANEILDVDPLSAPPPLLLKAHGRRRRQDAFFFAEGQAKDSRGSRQRRTCEGGGMWQGQTTLVANEWLRVPLPGGGSGAVQWRKKSFNFHEDKSGSTGWVMHEYAVTAPPDLAASLLRVYRIRCSGHGKNAKKKRKRGAPQDSDSDEDEGAPAHASRANTQQSDVAAEGNAAPFVAVGEYPLAAQRSADAEPLVDPSNGGNPPDATDGKGGIAELLDKEVDWNRYASKLIEDAPIIPERYIDLKPHLSE*
PvNAC114	MPHVGGQKFSFIETKDINKAGYSIAFNCPRKTKMDAFTHVPPGFRFHPTDEELVDYYLRKKVALKKIDLDVIKDVDLYKIEPWDLQEKCKIGTEEQNEWYFFSHKDKKYPTGTRTNRATTAGFWKATGRDKPIYVKNCLVGMRKTLVFYKGRAPNGQKSDWIMHEYRLETIENGIPHEEGWVVCRVFRKRLATVQRMAGDSPYWFNDHAGFMAPELGSPGQAAAHHQQQQQSAMMYHRPQSSYPCKVELEYHHLLPQEHFLPQLPHLESPKLPDLIGQVATALPPCSLAQENGAPRYTVQELQAEPVYLTAGDASGTDWRALDKFVASQLSHGDTTPKGSASYSNPVQVFHQADQEKEQEALDYVSTTSASCGGDHDDFWK*
PvNAC115	MACSQGLELAADPRRHHLLALLLPCPSLGRLPGPESVVRHQGLSSRIDQSEAMALISMMEARLPPGFRFHPRDDELVLDYLCRKLSGGGARGGAYGGIAMVDVDLNKCEPWELPDEACVGGREWYFFSLHDRKYATGQRTNRATRSGYWKATGKDRPISPSSSGRRAAAGAAPAPVGMRKTLVFYQGRAPRGSKTEWVMHEFRVEGPAADNAGRPGSPAALSLTTKEDWVLCRVFYKSRTTTTRPPPAGPDEAGSLSGSELIGLPVPHVPPADAYLSFDGTPAAAAIGGGCFYQQHPAGLADLHHPLPALPFDKSLSSYRDLLSSMVDQGGGAAAVPKAEQLHLHQDWTEAAYAQQLQGGVTSHSQHTAWDPFLSSG*
PvNAC116	MDHQHQEEEWSSCTSTRTGGGVPVPPGFRFHPTEEELVGYYLARKVLLASSSHNSPRHNKQQMDDLLDGIIQEVDLYRIEPWDLQERCSSSKHTIEQTTAEWYFFSYKDRKYPSGTRTNRATAAGFWKATGRDKPVLSRQSTTRSAIIGMRKTLVFYRGRAPNGRKTEWIMHEYRLQCDERAPAQEEGWVVCRAFRKPIPNMHHHQTQSRPPPHSYYAYAAPTPPPHGHGYYGYDHHHSLHHPAAGINIMGGAGFPIPPQSSSLYSSSADDDRLCFSSILPLPQLESPTTACCAADDDGSSVAQTTEAIPIRYPATEQHDDDEQQLGQLPGGAGATAIDWSFLDSLLAITTSHQLHHDDYPL*
PvNAC117	MPPTLLALHNISTLDLITGHLCSTGRSSLHFCLCCFNQGHFTFSNCYSTVSFQICTIQPMAKTSLPPGFRFHPTDVELTVYYLKRKLLGKHLRCNAITEIDLYKFAPWDLPEKASLESNDLVWHFFCPRDRKYSSGLRTNRSTGVGYWKATGKDRPVVYNSRTVGMKRTLVFHLGKPPRGDRTDWVMYEYRLEDEELTGSGVKLDACVLCKIFQKSGPGPKIGAQYGAPFNEEDWNDGSNVECSPCAPSVAPCAPESSHGGLNSAGQHLAVSYDGKVSLGTSSGSINEHAVNHALPERHSPDIPNNYIHVELLVEIIICSSMDLLCTAGEDGSPLLPDSTGDHDSDNMDDNDTETIFCEVDEVASQSVVNNTNHCDSCGGHLTHCILEARGAEQYLELN…
PvNAC118	MQSHPAMDQQQQPAVPPGFRFHPTEEELVGYYLARKVASQKIDLDIIREVDLYRIEPWDLQERCSYYGGGGQPDAAAAAEEPTEYYFFSYKDRKYPSGTRTNRATAAGFWKATGRDKPVLSSSSSGGGGSRSSAVIGMRKTLVFYRGRAPNGRKTDWIIHEYRLQNNEHAPAQEEGWVVCRAFQKPMPNQHHHSYGGGCYPPAGYATGAHVPATSTYYYDGPAAAHARLLMMSGASAAAAPCPAAPQHDHHGLLAAESKLQVQLLADMPPLQSPAVDTHQLTYDDDQAAAAAAEESSALDWNLLSTLLPSSAQLAGFHHHQPPASPSSCSKNNI*
PvNAC119	MGGNDSRPPSTMGGADHHHHHGDMAARGGDDGQQQGNDMVMPGFRFHPTEEELIDFYLRRRVEGKRFNIELINLVDLYRYDPWDLPALASIGDKEWFFYVPRDRKYRNGDRPNRVTPSGYWKATGADRMVRVEGNRSIGLKKTLVFYVGKAPKGLRSSWIMNEYRLPHGETDRYQKEISLCRVYKRPGIEDNFHLTTPTRSSGGKAATTMEKKHRTSSASPRLAPMFDGGHHPSAHMNKAYSSGANNVMTSSTTAARAATMVPQASMFLSTASLGSPTSTEEDGTSLFHLKAGANPPMLPSSTHALLNTNSATMATIPIDELSRAIGSYNNQGNPNVPLPSQGPLVWDWNPLLESPKVCTSFK*
PvNAC120	MSISVNGQSCVPPGFRFHPTEEELLNYYLRKKVASQQIDLDVIRDVDLNKLEPWDIQEKCKIGSGPQNDWYFFSHKDKKYPTGTRTNRATAAGFWKATGRDKAIYNAVKRIGMRKTLVFYKGRAPHGQKSDWIMHEYRLEDASSAADPAAVTAAAAAAAAAASSDAAGQEDGWVVCRVFKKKHQHKESGGGGGGGGKHGGGGEHGHSGKAAAAAQQGLHYSSSDDALDQILQYMGRSCKQEHELLSPPQGAAGSGRAAASRYLRPIDTVLGGHGFMKLPPLESPSAAALTDTTPRSSAGGDAAHLRGGSGSGITDWAMMDRLVASHLNGQPDGGVAPADDHQLCFDDGAEDAADCGLAFYSAAASRLLGGGSGSGSDDDLWSFARSAAATSSSTERLSH…
PvNAC121	MTVMELRALPLGFRFHPTDEELVRHYLKGKITGQINSEAEVIPEIDVCKCEPWDLPDKSLIRSDDPEWFFFAPKDRKYPNGSRSNRATEAGYWKATGKDRIIKSKGDKRKQHTIGMKKTLVFHRGRAPKGERTGWIMHEYRTTEPEFDSGEQGGYVLYRLFRKQEEKTERPSPEEVDRSGHSPTPSRSSPDNIEANDEANTPLNKESPESVMHESLIELPNSVETHAMPMTRWLADRNDNLAATAPTVPHIPFHGHAAGLPEVKPSAGASAHIVNPQNGNGDLTDFVSDVPTNLPHGNAFFTDFQQGAFDFVNPDDDLHAFLDQTLGDPDEHSSTTSKVQYDSEIPTEFENQGAAQVEPWWESFDLSCDQPNPIGTYEHAFSLPYDTTDQDVLSLDSGT…
PvNAC122	MSSSISMMEARMPPGFRFHPRDDELVLDYLLHKLSGRGHGAGAAIIVDVDLNKCEPWDLPEYACVDGKEWYFFNQRDRKYATGQRTNRATRSGYWKATGKDRAVVAAGGGDDAAAVVGMRKTLVFYRGRAPKGRKTEWVMHEFRLDPPAAPRLLERELLAATASHHQQRLKEDWVLCRVFYKSRTTTPRPPSEDAQDGTTSTDLELPAAMPLAPPDDTYPAFGAAPMATGQVSCFSDLPVLPFKSPVSLGDLLSFDTSEKESIKTVMNSISSNSNSILELSPNCNWNQENSLLQMWNPLGI*
PvNAC123	MAPASASSAATALPPGYRFVPEDKELVGYYLVPRILGQPLPPSEILDVDPLSAPPPVLLKRHGRKRGQDAFFFAEGQAKSSKGSRQKRTCAGGGTWQGQTTGEALRVRCCDMDVEWRKKSFNFHEDDKKGSTGWVMHEYVVTAPPKLAASLLRVYRIRFSGHGKNAQKRKRGAQEDSSDSDGEGEEDLPAPAKTQRLEAAAEDISAVFMGDEGPLAAQSEHVAGSSPGKGMMGDREAVEDNDALFIGECPSVAQSEVFFSSSAWLNMMGDHEVVEDDAGEFPLVARSEHGVSAWKRMMGDHEAVEDNSALFVGECPLAAQTEHVVSSSPRLKMTGDREVVEDNAALFVGLAESTGTPSEFDISTVLDCYTPPLQIPESLDFFQIDD*
PvNAC124	MAPASASSAATALPPGYRFVPEDKELVGYYLVPRILGQPLPPSEILDVDPLSAPPPVLLKRHGRKRGQDAFFFAEGQAKSSKGSRQKRTCAGGGTWQGQTTGEALRVRCCDMDVEWRKKSFNFHEDDKKGSTGWVMHEYVVTAPPKLAASLLRVYRIRFSGHGKNAQKRKRGAQEGSSDSDGEGEEAVPAPAKTQRREAAAEDISAVFVGSEGPLAAQSEHVAGSSPGKGMMGDREAVEDNDALFIGECPSAAQSEAFFSSSAWLNMMGDHEVVEDNAGGFPLVALSEHGVSAWKRMMGDHEAVEDNSALVCW*
PvNAC125	MELLPPGFRFFPTDEELITCYLARKAMDASFTTAAIRDVDLYKSEPWDLPCDQQAVAAGGEDLQEGYFFCTRGSKYPSGVRARRATRLGYWKSTGKDKAVHSCRAAGGRLVGTRKTLVFYRGRAPRGEKTGWVMHEYAMGDRSSSALLRGAQSEWVICKVFMRKHSMNDSKQLETEEAVHDHHRRSPGHLLPVEPYGGCDDDGEHHREAAPPVATGTRHTNGAHAMDDGDHHRQHDHHHGDLLEMSHHGRSGCAASPSWLNHDHQLLGAHCSASPAIWRMQPGEADYYLPELLDYDGCNDVPSGGDLDGCDEISSAFIDPLHLDGLYWNFGS*
PvNAC126	MEERNDIIMDKSDEILMPGFRFHPTDEELVSFYLKRKIQQKPISIELIRQLDIYKYDPWDLPKLASTGEKEWYFYCPRDRKYRNSVRPNRVTAAGFWKATGTDRPIYSSEGTKCIGLKKSLVFYKGRAARGMKTDWMMHEFRLPSLTDPSLPKRPIDKTIPLNDSWTICRIFKKTSSMAQRALSHTWGPPLPGAIEADMFSALQSVQSSEFALESSLQAAPPAPSSQFTGRHGFHGQQQQKGNNPSLDGSSCKLINFNSSTSVEPHNFPVTFPFEAQAPQKAAVAAPIFFSAQPDHHLSGFVVDSSADVNGGIGGRSQDSSTKKAGNGFSMNSNDWETVGRINFPFDLGADSSEEWRCNIPWESFLSPAAVQTDLPH*
PvNAC127	MYHQHQAPMVGDALWDLLGDEMAAAGGEHGLPPGFRFHPTDEELVTFYLAAKVFNGACCGVDIVEVDLNRCEPWELPDAARMGEREWYFFSLRDRKYPTGLRTNRATGAGYWKATGKDREVLNAATGALLGMKKTLVFYKGRAPRGEKTKWVLHEYRLDGDFAAGRRSCKEEWVICRILHKAGDQYSSKLMMMKNPYYFPMGMDPSSFCFQQDPAAAPLPNPSGCTSSIGLPFHHGGHPGMQPPLLPSNQGKISSHGCFPAAACMQELGNGSNSAAVPMPPFPPFTSIVAGKPAPPTPQVGVNAGPQEPPPPPPTWLEAYLQHGGFLYETGPAAASRGA*
PvNAC128	MESRAPVLVRHGDGAAATLRQLPPGFRFRPTDEELVVQYLRRKALGAPLPAAVIPVLRDLYSLDPWDIPAPAAAAADAAGELGRERYFFAVRPAGGGRATASGRWKPAAGKAKAVVLPRPCGGGGLLVGVRTAMAFAPRRKRAAKAAAQLASGWVMHEYRLAAPLHKNGCSLAQAEGEWVVCRVFQKSRPRRRAAPPAAGHAAAASPSPSPSSASSCVTDGSDQEEVSS*
PvNAC129	MESRAPVLVRHGDGAAATLRQLPPGFRFRPTDEELVVQYLRRKALGAPLPAAVIPVLRDLYSLDPWDIPAPAAAADAAGELGRERYFFAVRPAGGGRATASGRWKPAAGKAKAVVLPRPCGGGGLLVGVRTAMAFAPRRKRAAKAAAQLASGWVMHEYRLAAPLHKNGCSLAQAEGEWVVCRVFQKSRPRRRAAPPAAGHAAAASPSPSPSSASSCVTDGSDQEEVSS*
PvNAC130	MTHPSSSSSSAPPPPPAAAAEATSLAPGFRFHPTDEELVSYYLKRKVLGRPLKVDAIAEVDLYKLEPWDLPARSRLRSRDSQWYFFSRLDRKHANRARTNRATAGGYWKTTGKDREVRHGPRVVGMKKTLVFHAGRAPKGERTNWVMHEYRLEGDEAAPAAGIPQDSFVVCRIFQKAGPGPQNGAQYGAPFVEEEWEEDDEDVGLLPVEGDAASADHELPARPMEIPGAMEKGYLQMSDLIQGFSDQNGDGTDGLPVSDTSNNSNHSEDIDGNSGDILNDPNLGSNFLQYVEPGEHNSLMLNENTMSNFNAGDFFNNSSPSDGFLELKDFADAADLDYHVGNESTIWPSDGWAWKTPDPLGADGSNNEIPPLPDDQTFQPDELEQLLQSIQGDSHLGSS…
PvNAC131	MVEGSVKSKHGGDLFLPPGFRFHPTDEEIITSYLLQKFLNPSFAPRAMGEVDLNKCEPWDLPCKAKMGEKEWYFFCHKDIKYPNGMRTNRATKEGYWKATGKDREIFKKPGSGGGREVVGMKKTLVFYMGRAPKGSRTNWVMHEFRIEGNSRHNNANLRFNPKDEWVVCKVYQKGQPNKDDVKEYSAATPNVSSVEAAGEVDDELLVDSMIGDPMYFNSAGSFASTMNTAASLPCNLDYPIFTTAGATARSNSFVDLPTSHNPLHQQVAAMANSAAPTKNSSSCTSPWDTLHGGHQAMGRSYNLHDQAMVAKARGRAISPNFTGGLPIEFVGDWNFTG*
PvNAC132	MPPSAIGSGGSQRLPNLPAGFRFHPTDEELIVHYLMNQAASAPCPVPIIAEVNIYQCNPWDLPAKAVFGENEWYFFSPRDRKYPNGARPNRAAGSGYWKATGTDKAILSAPTSEHVGVKKALVFYSGKPPRGAKTDWIMHEYRLTAATASSTAGGRSSTTSSKPRSMRLDDWVLCRIYKKSNDFQQLSDQEQDGSTVEEDTLTTTTTTTTNTTAALASSSSPKPPSSEKPFDHDQFRQTAMAMMTKSCSLTDLLNTIDCAALSQMLLDAPAAGPDGPEPPHQQSPLIYYPATAAAHQTHQSLNYNNSFNINSHVSNFPFVDASFSDHNNNGLLKRKRTTAAMGGAAAESFDDGSNSNSFSNKKLKLLLPSDSRSGSGHCFAAGGTSSSSYYYNQQQLVA…
PvNAC133	MGSMGEEEVTRGGGGEEGKEKEEANLFKSPSPSRSLSHLGIVTLSGDFSGALSQLLQVNADLAKRDPWLLPSSPFITTKKSSNLQTHSEETTEDKAITFADLWPNPWTYSGGSWKEKGNKLTAVRYQGKGSGSPSYLGIKTTKVFCDKYGNETEWFEHEYQLLDAHKNKPGLVLQEDLVCRKVFRNCSHGDEARHLSKKSRVARCQRVLAERKLNQADLQSGEEPSGSRDCLHACAPHNGETEDLREGGSSSRPAAPRNKESDVWQHFTKIYTKDPEVVHAVCHGCDKVFNAHSKIDGTSHLRRHRLACSGHSPCWSAEDQKILQDLRQAHDLYQQEKMEIDADLTKLDPLDPLSSSGYVTSSTTHQGCWKEIRKWRTAIRTDQFPVSPPRYGGMKRAL…
PvNAC134	MSAAAEEQVIVVPPAYKFRPTDRELVKHYLLPRARGENPFPGVIAEDDTAGSTLPWELFARHGLGHEEQAHFIVRGSDDKKPGARQDRGCVGGVGTWKKQNKDDMCFRIGGEGETVRCTRSNFNLHMGKGEDGGSVGWVMHEYTIAAPPCPLNVRICHVAFTGHGRKRKRVPDGQEAAGRQQKSARADAAVVPIYGSAAPPCSGEMAGHQLRAMCADGSEQLPPLVLTDGGDNFPQSHLHLGGVHDSSDSVGVPCVASALANAQVPTPDTDRKLEELSETEIWEEMGIDVSLL*
PvNAC135	MSMSFLSMVEAELPPGFRFHPRDDELICDYLAPKLGGKVSFSGRRPPMVDVDLNKVEPWDLPVAASVGPREWYFFSLKDRKYATGQRTNRATVSGYWKATGKDRAVARRGALVGMRKTLVFYQGRAPKGRKTEWVMHEYRMEGATEQQQQHSNFSKEEDWVLCRVIWKKKLPGGGAISKASRSLSNNGHDTATAASPPLPPLMDTTLAQLQAAMNTSGAGAIEQVPCFSSFNNIASNSSSAAAAQPCYLPMVTGSHGMSYLDHGLPELGGCFDALSCDKKLLKAVLSQLGGDVVPSLPHEMAAGTASSTWMNHF*
PvNAC136	MEEKKPSNRIKESGGAETRGEEDDLVFPGFRFHPTDQELVGFYLKRKVEKKGFSIDIIKEIDVYKHDPWDLPNEARHVVQGAGDKDWYFFCLRGRKYRNSMRPNRVTGSGFWKATGIDKPIRDDGAAGEHVVGLKKSLVYYRGSAGRGTKTDWMMHEFRLPSTASVELRDAEIWTVCRIFKRSTSYTRRCQQQQQKRLELEHGSRRNHHHHHQQQLQQLQYYYDYRYHHPQQQHYTGVSMTGSFDSSEASKVVYATERRHHHHQQFLLHGFHGGSSAAATTTMSALGGAPPLPPLTTSSGSGWSELSQLTTFRDSGSTWDELGRIMEI*
PvNAC137	MAATSGVVAAAGANIFRRGFRFNPSPEEAIAYYLPRLLAGGKGLHELVRPYIHVADVYRSEPDDLVRRFEPLPVTGARFFFASCKKRSRAAPGGRSTWHVGGTVPVHDGAGVKIGECRKLRHKMNGAYTEWLMDEVVSSGLRNGDTEFVFCKMYVSPRATTTRQDSAHAAAPGGVVLTQAASKIFPVPAAPATAVFKQQAAAAAPKNNFAVPAAYLQAVVKQQVQVPPNNLAVPAPRAPKTFTTVTAPPATPSFAAPKRPSPQVAVPPCPKRARDAHALPANSFTVTAPPVVQQQPAAVGYTTNRGLMAPASTPFVTPRPPSSSPAPAAQPSLPAPLIAYHCAPQAASFQKKQSSRDTFEGAEEEEEAGATTTDPPSEDLSAAFEDDDAFLKTIEDSLE…
PvNAC138	MAASIFSRGFRFNPSPEDAIAYYLPRLLAGGGKVLHEAVRPYIHAADVYGCEPDDLVRRFEPVPATDVRFFFTACKQCKKGSRAGPAGTGSTWHTGATLPVKDAAGVKIGECRKLRHKKNGAYTEWLMDEVSSCLHPQAVVGDTQFVFCKMYVSPRATTTTSSGSTTTRQDYAAAAAPSGVVVTQPPSQKIFAEPADPAAPAVLTQAATRPPATLTQPASTIFAAPAAPATVAQVAQHSSFPVPGRFQAAPAGVVVVKQTQPNSCFAVPAFTTQTAPKTFTAPVAPAAPPVFTTMQAAPKRPAPQVAMPPCPKRARDAYALPPTAAPVVQVQQQAPAGYNMMAPACTPLAAPRPPASSPAAAQPPVAVPTRPSVQPRRPCALLKTRPPVAAAQPPSCPA…
PvNAC139	MNVGHSSSGSMISSSCTSELADAKKDPGSTTASRRCCPSCGHELGCNPNMVGLPAGVKFDPSDQELIEHLESLVKEGGSRAHPLIDDFILTIQGDDGICYTHPENLPGVTRDGLSKHFFHRPSKAYTTGTRKRRKIQLDRGVPGSEDVGEARWHKTGKTRPVIVDGRQKGCKKILVLYTNYGKQGKPEKTNWVMHQYHLGCEEEKDGELVVSKVLYQTQLRSAAAMMGQRMRNGEVVEEASEPTQSVLPGCAAAATAAAVAMVQQWQHQRHRPADDGQRRIAPAKTSHEIDVGDQVAFDQGQQHNNHHIPSQHHHIPSVNAKPVLTKSFAVSTTSNTVSAVVPPAGQHALALLNNGFHSQAIVLQNEKQQDQQQQVGCSKSSSLEQAILACQSTSTEEA…
PvNAC140	MEVAAGKDQDDERQLVRQLQFAPGYRFVPSEQDLVNVYLRGKIEGWKNNNLALNNVVNEVAILEWQPGALVEKYKAYGTDKWYFFTIREPSSSNKVKEPDRKVRVPGVTAAWKATGRVSAIHAKPKELGEPIDDMSKDGVIGTKRVLIYHSSDAEEHRKWSMHEYILKGHDAIGQYALCSIQLKQHSDTKLEASAAVELQHQEATTTPTEVALKRPRRKTKRQNQKTIFTDRKKKPSMQAEGQMQEEEEGISPDRPVELPVTPWNQDLGALQQEQQPLVPYGALPVIPAAPLQEYPSHPGGNHQPGASASMHQGDAHAYSFQCQDVYHQFPMQGPQMLHNRDEQPLGFTASEFFISPVTGSNVDHVGLIQQQEDHDLFGVHSQHLYTEGQYLNQNSNLF…
PvNAC141	MSGDLEDGHGAVGSVITAAAAGGGGEAGSSADGGEIEAGDAHDNDVVMPGFRFHPTEEELIEFYLRRKVEGKRFNVELIAFLDLYRFDPWELPAMAVMGGKEWFFYVPRDRKYRNGDRPNRVTASGYWKATGADRMIRGENNRPIGLKKTLVFYSGKAPKGVRSSWIMNEYRLPPPATDADPLIPKSEISLCRVYKRSGIDDGHGQSSSSTQASSGRRTSSRTSVPTTGRHGSSSSPTTLPPTQQLSSFHLLQGECSPVSPPVPTIMDQVVTVHSAPQLLPPPPTRPCTYAPVTARSTAAVVPQLAQGSTAIITSTYSLLNMAGSSRSVDELSTLVGPIHAYGNLSAAATGSHFLPLLTPPPPMPQMTPLGARPIAPPPDSVADKLSWDWNPVPDTTAR…
PvNAC142	MSGGGAAAQSSQQQLQLPPGFRFHPTDEELVVHYLCRRCAGLPISAPIIAEIDLYKHDPWQLPRMALHGEKEWYFFSPRDRKYPNGSRPNRAAGTGYWKATGADKPVGTPRPLAIKKALVFYAGKAPKGDKTNWIMHEYRLADVDRSARKKNSSLRLDDWVLCRIYNKKGVPEKPAAGAGGRGSMGSPPEQKPAVLPPPAGAGTAMGYAPPPFSDLAAYYEVRPSDSVPRAHGADSSCSGHALAASSPCERPEVQSQPKIAEWERTFSAGAGPGVNPAGAMLSGHQLGPAAAAGMPAGDPLLQDILTYWGKPY*
PvNAC143	MAQTSLPPGFRFHPTDVELISYYLKRKIMGKKLIVDAISEVDLYKFAPWDLPDKSSLRSKDLEWFFFCPRDKKYPNGSRTNRATPNGYWKTSGKDRTITLNSRVVGMKKTLIFHEGKAPKGDRTDWVMYEYKMEDEDLVSAGFSKDAYVLCKIFKKSGLGPRIGEQYGAPFSEDEWDNTEAENTMFPLMTSSEVVNPTEGPHAQLAVPADAVQEPPLHNSSAACAVEESSLGHATASTCVEDFTFCHTIAASAIQDISAQQSGDGVVSGNNVSNGVNDMYNPHEYDGFLLEELSRFLDDSPIHDTLAESSGLPPMSEAEAHAFEVNSVDLYNELSGIAGLGDMHNNFSSSNAGTTDYTVPPDRELSTDEYLELNDLFAPDPSFPSELPAQDNQFMQNPL…
PvNAC144	MAELLMPPGFRFYPTEEELVCFYLRNKLDGIRRGDIERVIPVVADVCAFDPWQLPEAHRGACSGDGEPWFFFCPRQEREARGGRPSRTTPSGYWKAAGTPGLVYAADGRPIGTKKTMVFYRGRVPEGAKTKWKMNEYKALENEDEEAAAVPAATTRALQTRTEFSLCRLYTKSGCPRQFDRRPSTAAAAAGASENAPPPSAALPPPNGGQTTGQKRKRAASSDDGDRTTTQTQGGTGDGLDDGMADWSEFLDYNWL*
PvNAC145	MAGDAAAGGGGATHITSAGKGSRSSTRHRQFRDLAKIRVDDLQEMFSGLQSARMESRSADAAVLEEQVHQMLREWRSELSAPSPASSLQNSQGNNRGVPDPPSETLRLLQLAVAEEEDDATSKLMAPRSPLQVPAPHQSHGHGQDRQMTNADHQCEIVARGPTQGQTSLGQGAEGDCGEVAAVANAMFNDQMYYIDQELSIDDFLCDDDYKIDLPGSNDDQFNSLHGIGQLENVQFDLPLDLPTHSYVDTNNSEQNTGDVFVHMSDLLTTIWPSPSQYLGPKCALWDCGRPVGGSEDCGDYCNPYHAGLALNDDGLLGTRPVMRPRGIDLKDGPLFTALIAKVQGKNVGIPVCGGAATSKSPWNAPELFDLSLLEGESLREWLFFDTPRRAFESGNRKQ…
PvNAC146	MTWCNGFNDVRAAVESSLSPASAVAAASLAVLVKMCPSCGHRAHYQQETTTIQDLPGLPAGVKFDPTDQELLEHLEGKARPDSRKLHPLVDEFIPTIDGENGICYTHPERLPGVSKDGLVRHFFHRPSKAYTTGTRKRRKVHSGAGDDGAGGETRWHKTGKTRPVMSNGRPRGYKKILVLYTNYGKQRKPEKTNWVMHQYHLGSDEEERDGELVVSKVFFQTQPRQCGSTAPKESAVPTAVTNSNAFAAGQGQGHHQGGSVLREGNGADHQFYSPGAMIGYGHGVPNNRAPPAPAAPHFMPSFAVQAARASFGP*
PvNAC147	MVPPAFKFRPTDRELVKRYLLPRARGENPFPGVIAEDDTARSALPWELFARHGLGDEEQAHFIVRDSDDKKPGARQDGGCAGGVGTWRKQNKDELCFRIGGETVWCCKSNFSLHMGEGEDNSSVGWVMHEYTIAAPPCPCNVRICHAAFTGHGRKRKRVPDMMGKKPGASRRAHKPTPWCPLMPLLCLHVPGS*
PvNAC148	MSAAPPEQEVIMVPPAFKFRPTDRELVKHYLLPRARGENPFPGVIAEDDAAGSTLPWELFARHGLGDEEQAHFIERGSDAKKPGARQDRGCAGGVGTWKKQNKDDMCFRIAGETVRCTKSNFNLHMGKGEDGGSVGWVMHEYTIAAPPCPFNVRICHVAFTGHGRKRKRVPDGQEAGRQQQKSAHADAAVPIDGSAAPPCSGVMTDDEFWAMYNASSSCGEELPPLVAVADGDDNLPQSHLAVPDSSDDPVAVGLPSATSAPADAQVPTIDTDSIVEQVSAENMEFFTGLGIDVINI*
PvNAC149	MSAAAEEEVVMVPPAYKFRPTDRELVENYLLPRARGQNRFPGVIAEDDAAGSTLPWELLARHGLGDEEQAHFIVRGSDAKKPGARQDRGCAGGVGTWKKQNKDDMCFRIGGETVRCTKSNFNLHMGKGEDGGSVGWVMHEYTIAAPPCPFNVRICHVAFTGHGRKRKRVPDGQEAGRQQKSAHADHDEFHAMYADAVVPDGSEPPMCGGTPEELPPLVLTDGGDIFPQSHLHLGGVPDSSDSVGVPSATSVPANVQVSIPETDIDSEGLSQTEIFAALGIDVSML*
PvNAC150	MGMERHELVQQLRFPPGYRFVPTEEQLIDVYLRCKIEGDPLHLDVVNEVSILDWTPDGLVETFKGYGENKWYFFTIRDQSSSKKEKQPSRKVKAPGVTASWKATGSAVPIMKTNKAATSVIVKDDGEKPGGSGDNDENNKAVVEEEIEPVLIGLKRVLTYQSTDPEQNGKWSMHEYILQDHDQIGQYSLCSIQRILHSNRRKKKNGDAADIDDQEKSSSTEEPSSSSEEPGTDQTTLAETPLKPTTGKTSAQDQTTSKGKGEPPMQAEGVQALQQQQQLSAAYGAPAPLLPVDAVPLQVLPSYYPGGGIAARASSKPMHGEGGDILSQLQQVLEQQNCNPMFLQHNIMSQFLASEYYPNNPTMAFNNQQEQPSPCSLTDGVQNQPSFSGENDGEQSLGQ…
PvNAC151	MGMSSTQAAAQTQQQLVPPGFRFHPTDEELVDYYLRKKVASRRIDLNVIKDVDLYKIEPWDLQDKCRLGGPGEEEQNEWYFFSHKDKKYPTGTRTNRATAAGFWKATGRDKPIYANKQRQLVGMRKTLVYYKGRAPNGHKSDWIMHEYRLETNENGPPQEEGWVVCRVFKKRLPTTRRESEHDAPCWYVDEDGPFMHDLNSPMSGIMPQHHHSIAQLQEQHLQMLNNTYKRELKLQFQMPTHHVLSTIPHELESPSFHSLLVSPPNHQASVHHAHQHVQLMEQHAVDQVTDWRVLDKFVASQLSHDATKGVVYTDEGDILPVNEKQDVATTEYASTSTSSSQVDPWK*
PvNAC152	MSISVNGQSVVPPGFRFHPTEEELLTYYLRKKVASERIDLDVIRDVDLNKLEPWDIQDKCRIGSGPQNDWYFFSHKDKKYPTGTRTNRATAAGFWKATGRDKPIYTVAARRVGMRKTLVFYKGRAPHGQKSDWIMHEYRLDLDLDDAHPAAGDQQGQQPCYYPSPSPPASAPAARGAAGDQQAAAEQEGWVICRVFKKKNLVHHGQSSGGGGTATAAAAASKTMASTAAAMEGSPRASNCSSVTTVSDHVKAQMLHSAGGDALDYDHLLQYMGSCGRHNTKPAVLDHHHHHLTVTASTAAAAATGGGGLYGKFMKLPPLEHAGGGGGLLVPSPAGDYAAADASGIADWDELDRLAAYDLSGLSDASKNMAAFFDEPASASAASAAAMAFSSAHAAADGD…
PvNAC153	MYPLTTWIIDSQRFATKIKNASGSSDPSKQKWMSNPSKECPKCSYIIDNSDVVHHWPGLPKGVKFDPTDQELLWHLLAKHGKSGIKPHPFIDEFIPTVEEDEGICYTHPQKLPGVKQNGSISHFFHRTFKAYNTGTRKRRKINTDDLADVRWHKTGKTKPVLVGGKHLGCKKIMVLYMSTVKGGKAEKTNWVMHQYHLGTGEDEKDGEYVVSKLFYQQQNKPGDKNYQELTIVDCVESMATEPDLPDLTTLPSEEYDGTVQELEKDGEYVVSKLFYQQQNKLGDKNAKGLTIVDGVESMATEPDIPDFTTLPSEELVDTTQEVVQNLEHNPYQLNGNCEINIEENAEEPVILPPSEKPEDGDNSQSQDPKMWEGDSQFELLNSQQLAEGIAICDEFLLS…
PvNAC154	MTGTTWIIDSQRFATKIKNASGSSDPSKQKWMSNPSKECPKCSYIIDNSDVVHHWPGLPKGVKFDPTDQELLWHLLAKHGKSGIKPHPFIDEFIPTVEEDEGICYTHPQKLPGVKQNGSISHFFHRTFKAYNTGTRKRRKINTDDLADVRWHKTGKTKPVLVGGKHLGCKKIMVLYMSTVKGGKAEKTNWVMHQYHLGTGEDEKDGEYVVSKLFYQQQNKPGDKNYQELTIVDCVESMATEPDLPDLTTLPSEEYDGTVQELEKDGEYVVSKLFYQQQNKLGDKNAKGLTIVDGVESMATEPDIPDFTTLPSEELVDTTQEVVQNLEHNPYQLNGNCEINIEENAEEPVILPPSEKPEDGDNSQSQDPKMWEGDSQFELLNSQQLAEGIAICDEFLLSQ…
PvNAC155	MHPSGGPLSVPPGFRFHPTDEELLYYYLRKKVAYEPIDLDVIREIDLNKLEPWDLKDRCRIGTGPQNEWYFFSHKDKKYPTGTRTNRATTVGFWKATGRDKAIFIGNSRRIGLRKTLVFYVGRAPHGKKTDWIMHEYRLDEENVEIQEDGWVVCRVFKKKNYQRGLNPAEMVALDDDELQPFPIPVPTGALPTEHKHNPHLMQYDFPSFDPSMQLPQLMSADQPVPSLLTSQPGVANMAMSSIDVECSQNLMKLTSNNGSDGMLHGGGVDRFTGTTDWSILDKLLASHQNLDQLFQGKVTAASSASPAMAPYHQQLMELGGSSSLQRLPLQYLGNEAADILRFPK*
PvNAC156	MERLGLGVLGTRLGLDGGGGGGGGDLPPGFRFHPTDEELITYYLFRKAADGNFCGRAIAEIDLNKCEPWELPDKAKMGEKEWYFYSLRDRKYPTGLRTNRATVAGYWKATGKDREIRSGRSGVLVGMKKTLVFYRGRAPKGQKTQWVMHEYRLEGSYAYHCLPNSTRQQDEWVIARVFQKPGEAPPSRKHRLGLSSAAGESCFSDSTSASMGGGRGASASSAPRPLHTDASSLFPATADGDNSYCRAANANGNVATGRELVPCFSTTTGPLDAALGIGQPYNPAPLALEPPPGIFPNLRSLQENLQLPLFLSGGLSGAATLGSLGGEPLHWAPSGMMEVKVEGRAAPQMAVGPGQLDGVFGWGF*
PvNAC157	MERLGLGVLGTRLGLDGGGGGGGGDLPPGFRFHPTDEELITYYLFRKAADGNFCGRAIAEIDLNKCEPWELPDKAKMGEKEWYFYSLRDRKYPTGLRTNRATVAGYWKATGKDREIRSGRSGVLVGMKKTLVFYRGRAPKGQKTQWVMHEYRLEGSYAYHCLPNSTRDEWVIARVFQKPGEAPPSRKHRLGLSSAAGESCFSDSTSASMGGGRGASASSAPRPLHTDASSLFPATADGDNSYCRAANANGNVATGRELVPCFSTTTGPLDAALGIGQPYNPAPLALEPPPGIFPNLRSLQENLQLPLFLSGGLSGAATLGSLGGEPLHWAPSGMMEVKVEGRAAPQMAVGPGQLDGVFGWGF*
PvNAC158	MERLGLGVLGTRLGLDGGGGGGGGDLPPGFRFHPTDEELITYYLFRKAADGNFCGRAIAEIDLNKCEPWELPDKAKMGEKEWYFYSLRDRKYPTGLRTNRATVAGYWKATGKDREIRSGRSGVLVGMKKTLVFYRGRAPKGQKTQWVMHEYRLEGSYAYHCLPNSTRQDEWVIARVFQKPGEAPPSRKHRLGLSSAAGESCFSDSTSASMGGGRGASASSAPRPLHTDASSLFPATADGDNSYCRAANANGNVATGRELVPCFSTTTGPLDAALGIGQPYNPAPLALEPPPGIFPNLRSLQENLQLPLFLSGGLSGAATLGSLGGEPLHWAPSGMMEVKVEGRAAPQMAVGPGQLDGVFGWGF*
PvNAC159	MSSWQTAAMDGATAAATRSSGGGHRLIDPRIEQYGKYMSESTCCPQCGHMIDRKLDWVGLPTGVKFDPTDQELIEHLQAKVRPGSVVAPSHPLIDDFIPTIEGEDGICYTHPEKLPGLTKDGLSRHFFHRPSKAYTTGTRKRRKIQPPAADASSSSAPAAPHQQQRSETRWHKTGKTRPVVVAGQQRGCKKILVLYTNFGKHRRPVKTNWVMHQYHLGDNEEEREGELVVSKIFYQTQPRQCGVAADTAAASSDTMDGAADPALPEAMLPPPPDAGGAFHSAATSNDDEFSFAQFRNSFEEVDVGASVQVSGRDDEEANAVHIHLHQEHNLHRPPYTNREQQCMTATAAAFHMSTPTEPITNMITSSSMVHRGSVILQSPEAYGHAASYHHRHQQEDER…
PvNAC160	MSSWQTAAMDGATAAATRSSGGGHRLIDPRIEQYGKYMSESTCCPQCGHMIDRKLFDPTDQELIEHLQAKVRPGSVVAPSHPLIDDFIPTIEGEDGICYTHPEKLPGLTKDGLSRHFFHRPSKAYTTGTRKRRKIQPPAADASSSSAPAAPHQQQRSETRWHKTGKTRPVVVAGQQRGCKKILVLYTNFGKHRRPVKTNWVMHQYHLGDNEEEREGELVVSKIFYQTQPRQCGVAADTAAASSDTMDGAADPALPEAMLPPPPDAGGAFHSAATSNDDEFSFAQFRNSFEEVDVGASVQVSGRDDEEANAVHIHLHQEHNLHRPPYTNREQQCMTATAAAFHMSTPTEPITNMITSSSMVHRGSVILQSPEAYGHAASYHHRHQQEDERHLRQRQNFDG…
PvNAC161	MAMDSLSMVEARLPPGFRFHPRDDELVMDYLAKKLSGGGGGGGGGGQVVSIYGCPTMVDVDLNKCEPWDLPDIACIGGKEWYFYSLRDRKYATGQRTNRATDSGYWKATGKDRPISRKGLLVGMRKTLVFYQGRAPKGKKTEWVMHEFRMEGQGDPMKLPFKEDWVLCRVFYKSRATIAKPPTESSSYNIDAATSSLPPLIDNYNISFDQPGGSVQNLEGYEQVPCFSSNPSQPSSSMNVPLSSAAMANPEQHMGKSIKDVISQFSRFEGNNVKRETPQSNFSHQDGFEYLAESGFTQMWNSFN*
PvNAC162	MEVDQQQRRGGGGGAAAEHDQLPGFRFHPTEEELLEFYLRQAAQGRKLRFDIIPTVHLYRHDPWELPGLARIGEREWYFFVPRDHRKHQAGSGGRPSRTTERGFWKATGSDRAVRCAADPKRLIGLKKTLVYYEGRAPRGTKTDWVMNEYRLPDHHHHYAGGNAADSSSSSTSPPKEDIVLCKIYRKAVSLKELEQRVAMEELARATATPSSVSHNTGSPADSTMSSSDQEAPQQQGHHQTTAVMTMPLVAGIVPPAATMKKEAEVMVADDGPTAAALVRPATLSLPQLDVQAKQQQEWMQDPFLTQLRSPWMESWSPYYASVLNF*
PvNAC163	MSYSSNGGKQPAPNGGHGGPTIRTLSDINRGPSGFPGAGGGGGNDNEPQQCYTGGEKSGMLAEDPSKGNDVDAIFGQGMQRGASQELPPSFEDHPSISWSFRGTGRLLTGETIPLSALGQPVRILHQINLWNNGFSVDDGPLRSYDDPANADFIESLKMSQCPQELERADRSMPNHVSVINKLEDYRVTPAGGMLAEDPSKGNDVDAIFGQGMQRGASQELPPSFEDHPSISWSFRGTGRLLTGETIPLSALGQPVRILHQINLWNNGFSVDDGPLRSYDDPANADFIESLKMSQCPQELERADRSMPNHVSVINKLEDYRVTPAGGMLAEDPSKGNDVDAIFGQGMQRGASQELPPSFEDHPSISWSFRGTGRLLTGETIPLSALGQPVRILHQINLW…
PvNAC164	MGLTHQVGYKTWLPPLFIPFLLIPHLSCAHSLPLAKLNQLLPPFALISLLSLVDQAAAPSVSKRPAMVERGVKSEQHGDDSLFLPPGFRFHPTDEEIITSYLLQKFLNPSFDPQAIGEVDLNKCEPWDLPSKAKMGEKEWYFFYQKDMKYPTGMRTNRATKEGYWKATGKDREIYKPAGSSGGSRELVGMKKTLVFYMGRAPRGSKTNWVMHEFRLEGKSRNDNAAKLRFNPKDEWVVCKVHHKNGEPTKKAAAPEEHSAGTPNVSSVEAGEGGDEFLNDDSMVDPVSLFFNSDTTSSFLPSLMNFDDMEAPYNVDYSISSTAAGAATVTTSSGNLVGLPANNYRLNQQVAVANSAAPTTHSSSLWNMLHGVDSQSYSLQHQAMTARALGGVASPNFAG…
PvNAC165	MPATVAMEVKEGAKQRLPPGFRFRPTDEELVVHYLRRRALASPLPAAVDIPDVRILAHDPSDLLPPGWSEQERYFFTCKEAKYVKGRRANRATGAGYWKATGKEKPVAVAVPVPVPSRGRGGTGQGQAVLVGMKRSLVFYRGKPPTGSKTDWVMHEYRLAGAGLAPCRRGAQDQGGGDAVARPAEGWVLCRVFRKKGSASAAGAAASPAGRSDDGEAEEAGDEGGATEKESAGGFIDFFARAAADAERRQQRRASSPVVSSSCLTDASHEQHGSREQETTSRGGA*
PvNAC166	MCLLNPVLAVTALEINISDYWSDEELVRFLAERKAEDPVPQNVLVDLDFSAVDPRDFITEGVWYMNWSDDQKPSDSSKYGIKRQAKNGYWESMNTSRIPISTGTAIIGVKIILEFFEGQAPFGMRTGLVMHEYQVEHNDEANLPQDYKSLCKVFLKGDNQISGGSRHNSMHADSPKDTFEAYLQYLAKIEEPKHIVDAKQDISSSKGQNEQNTQSAADDFDIHDVLATEDYIELNDIPHDGTAFPDDVLSLDDLLIPQASTPTSTNSSKQTSAVHDALTLDDLYDLLTPEASASTSANSSKRSMLSEEYFDIDAFLRDDFKDSNTTDGQNKDHKFSIAAPTKLANVVVNPSEQVLVQIHDDHTMMAGRSQQEPLPGGDGYQHSSSEFQQESPTSSCFPS…
PvNAC167	MEEEEMNLILSADKQAEEEAEAEDEVDGFDPTEDELVLHFLRPQLRGFPPRVAGAVLEADPCAAAPWELLERYGLRDRGHFFAARARTRTRRPAAAARRHAVGSAGAWLHSSSLCGRSVTELGVVVAWSRARFCFFARTGGGAQLRDAWWVMEEYEITDPRCYRRDDDGEEDDYWVLCRVRRISKPAAGLQQVIAR*
PvNAC168	MAATSGVVAAAGANIFRRGFRFNPSPEEAIAYYLPRLLAGGKGLHELVRPYIHVADVYRSEPDDLVRRFEPLPVTGARFFFASCKKRSRAAPGGRSTWHVGGTVPVHDGAGVKIGECRKLRHKMNGAYTEWLMDEVVSSGLRNGDTEFVFCKMYVSPRATTTRQDSAHAAAPGGVVLTQAASKIFPVPAAPATAVFKQQAAAAPKNNFAVPAAYLQAVVKQQVQVPPNNLAVPAPRAPKTFTTVTAPPATPSFAAPKRPSPQVAVPPCPKRARDAHALPANSFTVTAPPVVQQQPAAVGYTTNRGLMAPASTPFVTPRPPSSSPAPAAQPSLPAPLIAYHCAPQAASFQKKQSSRDTFEGAEEEEEAGATTTDPPSEDLSAAFEDDDAFLKTIEDSLEV…
