# Supplementary material for: Genome-Wide Identification and Expression Analysis of NAC Gene Family Members in Seashore Paspalum Under Salt Stress
Source: Plants (Basel). 2024 Dec 23;13(24):3595. doi: 10.3390/plants13243595 (PMC11678376; doi:10.3390/plants13243595)
Supplement: Supplementary file 1 [file plants-13-03595-s001.zip › Table S2.xlsx]

## Sheet: Sheet1
Table S2. physical and chemical properties of PvNAC gene family members and prediction of subcellular localization
Gene Name	Amino Acid(bp)	Mass(Da)	pI	Average Hydropathicity	Fat Index	Subcellular localization
PvNAC01	159	17373.9	8.8	-0.531	46.88	peroxisome
PvNAC02	450	48777.7	4.85	-0.576	48.19	mitochondrion
PvNAC03	249	26741.7	7.61	-0.557	48.14	chlorophyll
PvNAC04	445	48096.8	4.81	-0.59	48.95	nucleus
PvNAC05	507	55607.9	5.14	-0.84	49.4	nucleus
PvNAC06	309	34628.9	5.95	-0.662	39.28	nucleus
PvNAC07	542	57460.2	8.82	-0.596	50.14	nucleus
PvNAC08	344	38896.5	6.27	-0.637	47.83	mitochondrion
PvNAC09	327	36398.4	6.46	-0.483	39.77	mitochondrion
PvNAC10	165	17810.1	6.62	-0.615	45.94	cytoplasm
PvNAC11	296	32584.1	6.16	-0.377	42.23	mitochondrion
PvNAC12	494	53159.7	6.19	-0.468	55.87	mitochondrion
PvNAC13	520	56348.5	5.94	-0.457	60.15	chlorophyll
PvNAC14	369	39854.8	5.93	-0.297	48.21	nucleus
PvNAC15	366	39547.4	5.86	-0.307	48.12	nucleus
PvNAC16	345	38522.1	5.67	-0.626	46.78	mitochondrion
PvNAC17	207	22700	4.29	-0.818	50.69	nucleus
PvNAC18	352	38029.1	8.93	-0.418	48.54	nucleus
PvNAC19	365	39884	5.61	-0.369	46.35	nucleus
PvNAC20	742	83434.3	5.03	-0.573	56.91	nucleus
PvNAC21	316	35267.9	6.76	-0.486	43.21	nucleus
PvNAC22	362	40078.6	5.08	-0.623	40.68	mitochondrion
PvNAC23	217	23559.9	4.24	-0.689	57.49	nucleus
PvNAC24	686	76294.9	6.05	-0.459	42.82	nucleus
PvNAC25	168	18416.8	5.22	-0.701	50.09	cytoplasm
PvNAC26	337	37816.5	6.52	-0.664	55.08	nucleus
PvNAC27	602	65394.5	5.34	-0.394	40.57	nucleus
PvNAC28	619	67157.3	5.13	-0.378	41.37	nucleus
PvNAC29	602	65208.1	5.02	-0.391	40.89	nucleus
PvNAC30	567	61010.2	4.89	-0.387	39.53	nucleus
PvNAC31	619	67171.4	5.31	-0.364	39.69	nucleus
PvNAC32	550	59578.9	5.44	-0.417	39.48	nucleus
PvNAC33	602	65150.2	5.21	-0.372	39.02	nucleus
PvNAC34	567	61600.2	5.54	-0.407	40.2	nucleus
PvNAC35	444	48471.8	7.18	-0.457	40.47	nucleus
PvNAC36	134	14673.6	6.11	-0.517	39.32	cytoplasm
PvNAC37	468	50745	4.58	-0.271	43.4	nucleus
PvNAC38	302	33541	5.68	-0.55	46.88	nucleus
PvNAC39	1403	157369	6.89	-0.231	43.54	plasma membrane
PvNAC40	1159	130736	7.52	-0.14	42.53	plasma membrane
PvNAC41	342	37274.1	4.79	-0.604	58.61	nucleus
PvNAC42	341	37421.3	4.94	-0.653	62.38	nucleus
PvNAC43	297	31391.9	5.94	-0.406	51.12	cytoplasm
PvNAC44	399	44719.6	7.85	-0.584	44.85	nucleus
PvNAC45	461	49748.7	9.33	-0.692	55.85	nucleus
PvNAC46	715	77643.3	4.73	-0.487	46.81	chlorophyll
PvNAC47	370	40148.4	9.13	-0.572	43.88	mitochondrion
PvNAC48	254	27594.2	9.93	-0.626	66.81	chlorophyll
PvNAC49	249	28111.5	5.22	-0.668	33.5	nucleus
PvNAC50	233	27235.1	9.63	-0.755	40.31	nucleus
PvNAC51	218	25535.7	8.65	-1.043	46.95	nucleus
PvNAC52	404	42884.1	8.91	-0.426	41.85	nucleus
PvNAC53	375	40647.9	6.26	-0.346	40.65	nucleus
PvNAC54	341	36981.6	5.32	-0.479	51.54	mitochondrion
PvNAC55	335	35933.2	6.3	-0.363	33.88	nucleus
PvNAC56	448	50364.3	7.74	-0.879	50.47	nucleus
PvNAC57	304	33519.3	8.74	-0.518	51.21	nucleus
PvNAC58	350	38005.5	5.89	-0.303	55.71	nucleus
PvNAC59	343	37739.5	8.3	-0.365	45.67	cytoskeleton
PvNAC60	346	38035.8	6.32	-0.302	46.97	nucleus
PvNAC61	363	39953.8	6.8	-0.515	52.26	nucleus
PvNAC62	517	57170.9	5.38	-0.54	48.11	Endoplasmic reticulum
PvNAC63	326	35822.1	8.84	-0.706	31.16	nucleus
PvNAC64	325	35693.9	8.84	-0.698	30.63	nucleus
PvNAC65	419	44823.6	8.06	-0.775	55.46	nucleus
PvNAC66	310	33679.2	6.67	-0.722	50.36	mitochondrion
PvNAC67	545	61011.3	5.25	-0.647	52.39	chlorophyll
PvNAC68	369	39908.8	7	-0.584	50.62	nucleus
PvNAC69	277	29774.3	6.9	-0.613	49.99	nucleus
PvNAC70	305	34465.1	8.61	-0.69	46.96	nucleus
PvNAC71	265	28656.8	5.87	-0.609	52.94	mitochondrion
PvNAC72	460	50590.6	4.71	-0.378	36.15	nucleus
PvNAC73	296	32943.5	8.67	-0.575	35.36	nucleus
PvNAC74	457	48554	8.5	-0.532	47.66	nucleus
PvNAC75	347	38822.1	6.97	-0.485	43.25	chlorophyll
PvNAC76	310	34361.8	8	-0.323	62.05	chlorophyll
PvNAC77	270	29773	9.52	-0.356	60.52	chlorophyll
PvNAC78	326	35180.9	9.45	-0.39	42.93	nucleus
PvNAC79	395	44400.7	5.2	-0.701	44.17	mitochondrion
PvNAC80	344	38614	5	-0.767	44.15	nucleus
PvNAC81	395	44382.7	5.2	-0.704	43.25	mitochondrion
PvNAC82	392	44026.3	5.26	-0.701	42.37	mitochondrion
PvNAC83	394	44253.5	5.25	-0.696	42.5	mitochondrion
PvNAC84	344	38596	5	-0.77	43.1	nucleus
PvNAC85	274	30090.5	6.12	-0.56	43.84	chlorophyll
PvNAC86	340	38255	5.91	-0.612	47.61	mitochondrion
PvNAC87	319	36135.5	6.06	-0.878	40.76	nucleus
PvNAC88	383	43232.8	8.83	-0.628	52.58	nucleus
PvNAC89	472	51325.3	4.78	-0.626	56.31	nucleus
PvNAC90	289	32146.2	6.45	-0.537	41	cytoplasm
PvNAC91	246	27462.8	6.69	-0.603	36.53	cytoplasm
PvNAC92	636	69123	4.57	-0.56	41.13	Endoplasmic reticulum
PvNAC93	443	47869.4	6.5	-0.491	55.96	chlorophyll
PvNAC94	523	56794.5	8.23	-0.554	54.84	chlorophyll
PvNAC95	547	49725.1	8.69	-0.434	38.88	chlorophyll
PvNAC96	509	54997.4	4.55	-0.737	44.45	chlorophyll
PvNAC97	330	35341.1	3.17	-0.521	48.3	chlorophyll
PvNAC98	330	35359.1	7.77	-0.54	49.49	chlorophyll
PvNAC99	181	19996.5	9.34	-0.459	50.72	nucleus
PvNAC100	371	39508.2	5.13	-0.426	43.67	nucleus
PvNAC101	279	31034.2	6.46	-0.498	37.92	chlorophyll
PvNAC102	166	19141.7	8.95	-0.543	61.95	chlorophyll
PvNAC103	140	16381.3	8.89	-0.963	67.75	nucleus
PvNAC104	202	22689.2	5.33	-0.509	47.59	nucleus
PvNAC105	204	22471.9	4.39	-0.809	57.95	nucleus
PvNAC106	340	37290.2	6.52	-0.696	31.88	nucleus
PvNAC107	348	37635.3	6.89	-0.441	41.55	nucleus
PvNAC108	326	35389.9	6.86	-0.429	37.44	nucleus
PvNAC109	368	41360.7	6.02	-0.595	44.37	chlorophyll
PvNAC110	398	43885.6	5.25	-0.524	47.21	nucleus
PvNAC111	350	38835.5	8.32	-0.719	48.2	chlorophyll
PvNAC112	300	32991.9	5.23	-0.466	50.73	chlorophyll
PvNAC113	292	31593.2	6.11	-0.627	49.92	chlorophyll
PvNAC114	381	43411.9	6.63	-0.687	41.22	nucleus
PvNAC115	377	40468.7	7.23	-0.371	50.04	cytoplasm
PvNAC116	392	40677.1	6.1	-0.745	61.45	nucleus
PvNAC117	465	50823.7	5.06	-0.344	41.46	chlorophyll
PvNAC118	334	36349.4	6.34	-0.577	59.73	nucleus
PvNAC119	363	40192.2	9.28	-0.67	45.18	nucleus
PvNAC120	402	42287.8	6.6	-0.502	45.2	nucleus
PvNAC121	675	74959.6	4.83	-0.733	57.27	nucleus
PvNAC122	301	33453.9	6.33	-0.462	39.91	nucleus
PvNAC123	386	41810.6	4.8	-0.449	49.42	chlorophyll
PvNAC124	313	33663.7	5.69	-0.49	50.23	chlorophyll
PvNAC125	332	36924	5.93	-0.669	45.77	cytoplasm
PvNAC126	377	42236.6	7.67	-0.559	51.51	nucleus
PvNAC127	339	36862	6.82	-0.383	41.16	cytoplasm
PvNAC128	229	23973.5	10.4	-0.193	64.04	nucleus
PvNAC129	228	23902.4	10.4	-0.201	64.28	nucleus
PvNAC130	667	72640.7	4.61	-0.425	42.59	chlorophyll
PvNAC131	338	37395.2	8.41	-0.566	33.48	mitochondrion
PvNAC132	434	46914.9	6.61	-0.552	48.13	nucleus
PvNAC133	616	69295.9	5.92	-0.818	52.91	nucleus
PvNAC134	293	31561.5	5.74	-0.461	42.2	cytoplasm
PvNAC135	314	34262.1	8.96	-0.339	40.24	peroxisome
PvNAC136	328	37771.2	9.16	-0.892	45.49	nucleus
PvNAC137	519	55339.7	8.42	-0.338	72.39	chlorophyll
PvNAC138	542	57340.1	5.71	-0.278	77.05	chlorophyll
PvNAC139	421	46038.5	7.34	-0.68	52.7	chlorophyll
PvNAC140	544	61025.2	5.44	-0.812	46.72	nucleus
PvNAC141	407	43597.1	7.13	-0.388	56.19	nucleus
PvNAC142	313	33564.1	9.26	-0.513	49.65	nucleus
PvNAC143	451	49897.2	4.45	-0.492	38.33	nucleus
PvNAC144	256	28123.4	6.64	-0.702	53.5	nucleus
PvNAC145	584	64076.8	5.26	-0.673	48.27	nucleus
PvNAC146	314	34069.2	9.24	-0.645	39.67	nucleus
PvNAC147	193	21473.7	9.03	-0.578	42.36	cytoplasm
PvNAC148	297	31789.5	4.92	-0.41	48.16	chlorophyll
PvNAC149	285	30592.2	5.19	-0.434	48.69	cytoplasm
PvNAC150	564	62296	4.51	-0.821	56.04	nucleus
PvNAC151	347	40131	6.49	-0.85	50.33	nucleus
PvNAC152	420	44452.5	6.554	-0.393	42.36	chlorophyll
PvNAC153	489	54959.3	4.76	-0.706	50.04	nucleus
PvNAC154	488	54744	4.76	-0.711	48.98	nucleus
PvNAC155	345	38962.3	6.42	-0.534	46.25	chlorophyll
PvNAC156	364	38928	8.81	-0.403	38.38	cytoplasm
PvNAC157	362	38671.7	8.81	-0.386	36.94	chlorophyll
PvNAC158	363	38799.8	8.81	-0.395	37.93	chlorophyll
PvNAC159	460	50858.2	6.31	-0.8	59.34	nucleus
PvNAC160	450	49805	6.31	-0.82	60.64	nucleus
PvNAC161	304	33874.2	7.6	-0.601	44.22	nucleus
PvNAC162	326	36471	7.25	-0.674	52.6	mitochondrion
PvNAC163	1226	136070	5.84	-0.578	48.4	nucleus
PvNAC164	457	49812.1	7.74	-0.446	38.64	chlorophyll
PvNAC165	285	30343	9.51	-0.582	60.58	mitochondrion
PvNAC166	432	48168.2	4.64	-0.594	53.4	nucleus
PvNAC167	196	22179.9	5.15	-0.477	51.61	mitochondrion
PvNAC168	527	56232.7	8.62	-0.348	73.73	chlorophyll
