# Supplementary material for: Genome-Wide Identification and Expression Analysis of NAC Gene Family Members in Seashore Paspalum Under Salt Stress
Source: Plants (Basel). 2024 Dec 23;13(24):3595. doi: 10.3390/plants13243595 (PMC11678376; doi:10.3390/plants13243595)
Supplement: Supplementary file 1 [file plants-13-03595-s001.zip › Table S3.xlsx]

## Sheet: PvNAC protein domain
Table S3. PvNAC protein domain
Gene ID	from	to	domain
PvNAC01	4	119	NAC_BTF3
PvNAC02	14	131	NAM superfamily
PvNAC03	15	133	NAM
PvNAC04	14	131	NAM superfamily
PvNAC05	18	138	NAM
PvNAC06	20	143	NAM
PvNAC07	349	486	NAM
PvNAC08	38	168	NAM
PvNAC09	7	130	NAM
PvNAC10	4	119	NAC_BTF3
PvNAC11	12	137	NAM
PvNAC12	21	172	NAM
PvNAC13	19	162	NAM
PvNAC13	221	458	PRK07764 superfamily
PvNAC14	8	133	NAM
PvNAC15	8	133	NAM
PvNAC16	7	137	NAM
PvNAC17	78	125	NAC_NACA
PvNAC17	161	206	UBA_NACA_NACP1
PvNAC18	11	136	NAM
PvNAC19	28	152	NAM
PvNAC20	72	198	NAM
PvNAC21	16	142	NAM
PvNAC22	10	136	NAM
PvNAC23	87	133	NAC_NACA
PvNAC23	180	216	UBA_NAC_euk
PvNAC24	8	133	NAM
PvNAC25	4	119	NAC_BTF3
PvNAC26	41	173	NAM
PvNAC27	177	307	NAM
PvNAC27	4	136	NAM
PvNAC28	177	307	NAM
PvNAC28	4	136	NAM
PvNAC29	177	307	NAM
PvNAC29	4	136	NAM
PvNAC30	177	307	NAM
PvNAC30	4	136	NAM
PvNAC31	4	136	NAM
PvNAC31	177	307	NAM
PvNAC32	4	136	NAM
PvNAC32	177	307	NAM
PvNAC33	4	136	NAM
PvNAC33	177	307	NAM
PvNAC34	4	136	NAM
PvNAC34	177	307	NAM
PvNAC35	4	136	NAM
PvNAC35	177	307	NAM
PvNAC36	5	134	NAM
PvNAC37	11	141	NAM
PvNAC38	21	144	NAM
PvNAC39	1300	1360	WRKY
PvNAC39	213	460	NB-ARC superfamily
PvNAC39	36	132	Rx_N
PvNAC39	1041	1143	NAM
PvNAC40	215	460	NB-ARC superfamily
PvNAC40	36	132	Rx_N
PvNAC40	1041	1143	NAM
PvNAC41	13	145	NAM
PvNAC42	13	143	NAM
PvNAC43	35	107	NAM
PvNAC44	16	141	NAM
PvNAC45	13	141	NAM
PvNAC45	178	452	PHA03247 superfamily
PvNAC46	11	136	NAM
PvNAC47	27	155	NAM
PvNAC48	13	144	NAM
PvNAC49	8	134	NAM
PvNAC50	8	133	NAM
PvNAC51	8	133	NAM
PvNAC52	31	157	NAM
PvNAC53	12	139	NAM
PvNAC54	27	151	NAM
PvNAC55	25	152	NAM
PvNAC56	61	200	NAM
PvNAC56	22	78	RGS superfamily
PvNAC57	22	152	NAM
PvNAC58	22	152	NAM
PvNAC59	16	147	NAM
PvNAC60	19	150	NAM
PvNAC61	30	165	NAM
PvNAC62	11	136	NAM
PvNAC63	73	210	NAM
PvNAC64	72	209	NAM
PvNAC65	60	187	NAM
PvNAC66	20	147	NAM
PvNAC68	24	166	NAM
PvNAC70	22	147	NAM
PvNAC71	9	142	NAM
PvNAC72	8	133	NAM
PvNAC73	12	134	NAM
PvNAC74	61	187	NAM
PvNAC75	12	140	NAM
PvNAC76	114	230	NAM
PvNAC77	114	230	NAM
PvNAC78	16	140	NAM
PvNAC79	60	201	NAM
PvNAC80	9	150	NAM
PvNAC81	60	201	NAM
PvNAC82	60	201	NAM
PvNAC83	60	201	NAM
PvNAC84	9	150	NAM
PvNAC85	12	136	NAM
PvNAC86	9	135	NAM
PvNAC87	49	185	NAM
PvNAC88	18	143	NAM
PvNAC89	12	145	NAM
PvNAC90	12	141	NAM
PvNAC91	2	98	NAM
PvNAC92	19	153	NAM
PvNAC93	21	143	NAM
PvNAC94	100	222	NAM
PvNAC95	86	216	NAM
PvNAC96	12	139	NAM
PvNAC97	26	154	NAM
PvNAC98	26	154	NAM
PvNAC99	16	142	NAM
PvNAC100	11	133	NAM
PvNAC101	17	143	NAM
PvNAC102	96	137	NAM superfamily
PvNAC103	9	120	NAM
PvNAC104	9	124	NAM
PvNAC105	75	122	NAC_NACA
PvNAC105	158	203	UBA_NACA_NACP1
PvNAC106	12	138	NAM
PvNAC107	35	158	NAM
PvNAC108	13	136	NAM
PvNAC109	60	201	NAM
PvNAC110	86	227	NAM
PvNAC111	199	317	NAM
PvNAC112	12	138	NAM
PvNAC113	18	147	NAM
PvNAC114	42	168	NAM
PvNAC115	65	204	NAM
PvNAC116	26	176	NAM
PvNAC117	67	192	NAM
PvNAC118	17	164	NAM
PvNAC119	42	166	NAM
PvNAC120	13	139	NAM
PvNAC121	12	141	NAM
PvNAC122	14	145	NAM
PvNAC123	15	141	NAM
PvNAC124	15	141	NAM
PvNAC125	6	137	NAM
PvNAC126	18	143	NAM
PvNAC127	33	158	NAM
PvNAC128	24	161	NAM
PvNAC129	24	160	NAM
PvNAC130	27	152	NAM
PvNAC131	18	147	NAM
PvNAC132	20	144	NAM
PvNAC133	263	305	ZnF_BED
PvNAC133	509	556	ZnF_BED
PvNAC134	14	145	NAM
PvNAC135	15	141	NAM
PvNAC136	28	160	NAM
PvNAC137	19	135	NAM
PvNAC137	156	317	Herpes_BLLF1 superfamily
PvNAC138	9	130	NAM
PvNAC138	296	423	PRK12323 superfamily
PvNAC138	154	419	PRK07003 superfamily
PvNAC139	56	199	NAM
PvNAC140	23	167	NAM
PvNAC141	49	173	NAM
PvNAC142	19	141	NAM
PvNAC142	174	286	PRK14951 superfamily
PvNAC143	8	131	NAM
PvNAC144	8	137	NAM
PvNAC146	61	202	NAM
PvNAC147	4	133	NAM
PvNAC148	15	144	NAM
PvNAC149	14	143	NAM
PvNAC150	16	178	NAM
PvNAC151	19	150	NAM
PvNAC152	13	140	NAM
PvNAC153	62	198	NAM
PvNAC154	61	197	NAM
PvNAC155	12	139	NAM
PvNAC156	30	153	NAM
PvNAC157	30	153	NAM
PvNAC158	30	153	NAM
PvNAC159	63	217	NAM
PvNAC160	56	207	NAM
PvNAC160	30	72	Rad50_zn_hook superfamily
PvNAC161	15	150	NAM
PvNAC162	23	152	NAM
PvNAC163	855	1172	Motor_domain superfamily
PvNAC163	123	190	SEP superfamily
PvNAC163	257	324	SEP superfamily
PvNAC163	391	458	SEP superfamily
PvNAC163	525	592	SEP superfamily
PvNAC163	619	726	NAM
PvNAC164	86	216	NAM
PvNAC165	19	159	NAM
PvNAC166	22	133	NAM
PvNAC167	29	157	NAM
PvNAC168	19	135	NAM
PvNAC168	155	347	PRK12323 superfamily
