# Supplementary material for: Genome-Wide Identification and Expression Analysis of NAC Gene Family Members in Seashore Paspalum Under Salt Stress
Source: Plants (Basel). 2024 Dec 23;13(24):3595. doi: 10.3390/plants13243595 (PMC11678376; doi:10.3390/plants13243595)
Supplement: Supplementary file 1 [file plants-13-03595-s001.zip › Table S4.xlsx]

## Sheet: Sheet1
Table S4. Gene Ontology (GO) Annotation and Enrichment Analysis of the PvNAC Gene Family in Seashore Paspalum
Class	GO_Name	GO_ID	GO_Level	P_value	EnrichmentScore	HitsGenesCountsInSelectedSet	HitsGenesCountsInBackground	AllGenesCountsInSelectedSet	AllGenesCountsInBackground	Gene ID	corrected p-value(BH method)
Molecular function	transcription regulator activity	GO:0140110	2	1.11e-16	6.96842	59	1407	67	11134	PvNAC72,PvNAC114,PvNAC142,PvNAC104,PvNAC94,PvNAC44,PvNAC143,PvNAC93,PvNAC26,PvNAC158,PvNAC85,PvNAC15,PvNAC120,PvNAC74,PvNAC92,PvNAC151,PvNAC130,PvNAC166,PvNAC86,PvNAC106,PvNAC24,PvNAC118,PvNAC127,PvNAC75,PvNAC157,PvNAC91,PvNAC52,PvNAC54,PvNAC160,PvNAC77,PvNAC121,PvNAC14,PvNAC116,PvNAC71,PvNAC19,PvNAC132,PvNAC09,PvNAC117,PvNAC56,PvNAC136,PvNAC11,PvNAC22,PvNAC126,PvNAC135,PvNAC112,PvNAC88,PvNAC155,…	3.33e-15
Molecular function	DNA-binding transcription factor activity	GO:0003700	3	3.33e-16	7.50158	59	1307	67	11134	PvNAC72,PvNAC114,PvNAC142,PvNAC104,PvNAC94,PvNAC44,PvNAC143,PvNAC93,PvNAC26,PvNAC158,PvNAC85,PvNAC15,PvNAC120,PvNAC74,PvNAC92,PvNAC151,PvNAC130,PvNAC166,PvNAC86,PvNAC106,PvNAC24,PvNAC118,PvNAC127,PvNAC75,PvNAC157,PvNAC91,PvNAC52,PvNAC54,PvNAC160,PvNAC77,PvNAC121,PvNAC14,PvNAC116,PvNAC71,PvNAC19,PvNAC132,PvNAC09,PvNAC117,PvNAC56,PvNAC136,PvNAC11,PvNAC22,PvNAC126,PvNAC135,PvNAC112,PvNAC88,PvNAC155,…	5e-15
Molecular function	sequence-specific DNA binding	GO:0043565	6	4.11e-15	5.70222	28	816	67	11134	PvNAC145,PvNAC114,PvNAC15,PvNAC120,PvNAC92,PvNAC151,PvNAC130,PvNAC131,PvNAC06,PvNAC86,PvNAC106,PvNAC24,PvNAC118,PvNAC52,PvNAC160,PvNAC121,PvNAC14,PvNAC116,PvNAC56,PvNAC22,PvNAC67,PvNAC139,PvNAC21,PvNAC95,PvNAC16,PvNAC164,PvNAC159,PvNAC73,	4.11e-14
Molecular function	DNA binding	GO:0003677	5	2.52e-10	3.63517	28	1280	67	11134	PvNAC145,PvNAC114,PvNAC15,PvNAC120,PvNAC92,PvNAC151,PvNAC130,PvNAC131,PvNAC06,PvNAC86,PvNAC106,PvNAC24,PvNAC118,PvNAC52,PvNAC160,PvNAC121,PvNAC14,PvNAC116,PvNAC56,PvNAC22,PvNAC67,PvNAC139,PvNAC21,PvNAC95,PvNAC16,PvNAC164,PvNAC159,PvNAC73,	1.89e-09
Molecular function	transcription cis-regulatory region binding	GO:0000976	8	4.38e-05	4.27096	11	428	67	11134	PvNAC24,PvNAC118,PvNAC52,PvNAC160,PvNAC121,PvNAC116,PvNAC56,PvNAC22,PvNAC139,PvNAC16,PvNAC159,	0.000263
Molecular function	transcription regulatory region nucleic acid binding	GO:0001067	5	4.38e-05	4.27096	11	428	67	11134	PvNAC24,PvNAC118,PvNAC52,PvNAC160,PvNAC121,PvNAC116,PvNAC56,PvNAC22,PvNAC139,PvNAC16,PvNAC159,	0.000263
Molecular function	sequence-specific double-stranded DNA binding	GO:1990837	7	9.26e-05	3.93112	11	465	67	11134	PvNAC24,PvNAC118,PvNAC52,PvNAC160,PvNAC121,PvNAC116,PvNAC56,PvNAC22,PvNAC139,PvNAC16,PvNAC159,	0.000397
Molecular function	nucleic acid binding	GO:0003676	4	0.000334	1.85158	28	2513	67	11134	PvNAC145,PvNAC114,PvNAC15,PvNAC120,PvNAC92,PvNAC151,PvNAC130,PvNAC131,PvNAC06,PvNAC86,PvNAC106,PvNAC24,PvNAC118,PvNAC52,PvNAC160,PvNAC121,PvNAC14,PvNAC116,PvNAC56,PvNAC22,PvNAC67,PvNAC139,PvNAC21,PvNAC95,PvNAC16,PvNAC164,PvNAC159,PvNAC73,	0.00125166
Molecular function	double-stranded DNA binding	GO:0003690	6	0.000582	3.17908	11	575	67	11134	PvNAC24,PvNAC118,PvNAC52,PvNAC160,PvNAC121,PvNAC116,PvNAC56,PvNAC22,PvNAC139,PvNAC16,PvNAC159,	0.00193963
Molecular function	heterocyclic compound binding	GO:1901363	4	0.00363883	1.60173	28	2905	67	11134	PvNAC145,PvNAC114,PvNAC15,PvNAC120,PvNAC92,PvNAC151,PvNAC130,PvNAC131,PvNAC06,PvNAC86,PvNAC106,PvNAC24,PvNAC118,PvNAC52,PvNAC160,PvNAC121,PvNAC14,PvNAC116,PvNAC56,PvNAC22,PvNAC67,PvNAC139,PvNAC21,PvNAC95,PvNAC16,PvNAC164,PvNAC159,PvNAC73,	0.0109165
Molecular function	organic cyclic compound binding	GO:0097159	3	0.00383596	1.59623	28	2915	67	11134	PvNAC145,PvNAC114,PvNAC15,PvNAC120,PvNAC92,PvNAC151,PvNAC130,PvNAC131,PvNAC06,PvNAC86,PvNAC106,PvNAC24,PvNAC118,PvNAC52,PvNAC160,PvNAC121,PvNAC14,PvNAC116,PvNAC56,PvNAC22,PvNAC67,PvNAC139,PvNAC21,PvNAC95,PvNAC16,PvNAC164,PvNAC159,PvNAC73,	0.0104617
Molecular function	protein homodimerization activity	GO:0042803	5	0.0141877	3.02144	6	330	67	11134	PvNAC114,PvNAC151,PvNAC06,PvNAC86,PvNAC118,PvNAC116,	0.0354692
Molecular function	protein dimerization activity	GO:0046983	4	0.0238039	2.68753	6	371	67	11134	PvNAC114,PvNAC151,PvNAC06,PvNAC86,PvNAC118,PvNAC116,	0.0549321
Cellular component	nucleus	GO:0005634	6	1.11e-16	2.74755	41	4435	44	13077	PvNAC72,PvNAC114,PvNAC142,PvNAC94,PvNAC44,PvNAC143,PvNAC93,PvNAC85,PvNAC15,PvNAC120,PvNAC92,PvNAC151,PvNAC130,PvNAC166,PvNAC131,PvNAC86,PvNAC24,PvNAC118,PvNAC75,PvNAC91,PvNAC52,PvNAC54,PvNAC121,PvNAC14,PvNAC116,PvNAC19,PvNAC132,PvNAC117,PvNAC11,PvNAC22,PvNAC126,PvNAC135,PvNAC112,PvNAC88,PvNAC155,PvNAC21,PvNAC90,PvNAC95,PvNAC16,PvNAC164,PvNAC73,	5.55e-15
Cellular component	intracellular organelle	GO:0043229	4	4.78e-06	1.32038	44	9904	44	13077	PvNAC72,PvNAC105,PvNAC114,PvNAC142,PvNAC94,PvNAC44,PvNAC143,PvNAC93,PvNAC17,PvNAC85,PvNAC15,PvNAC120,PvNAC92,PvNAC151,PvNAC130,PvNAC166,PvNAC131,PvNAC86,PvNAC24,PvNAC118,PvNAC75,PvNAC91,PvNAC52,PvNAC54,PvNAC121,PvNAC14,PvNAC116,PvNAC163,PvNAC19,PvNAC132,PvNAC117,PvNAC11,PvNAC22,PvNAC126,PvNAC135,PvNAC112,PvNAC88,PvNAC155,PvNAC21,PvNAC90,PvNAC95,PvNAC16,PvNAC164,PvNAC73,	0.000119
Cellular component	organelle	GO:0043226	3	5.51e-06	1.31612	44	9936	44	13077	PvNAC72,PvNAC105,PvNAC114,PvNAC142,PvNAC94,PvNAC44,PvNAC143,PvNAC93,PvNAC17,PvNAC85,PvNAC15,PvNAC120,PvNAC92,PvNAC151,PvNAC130,PvNAC166,PvNAC131,PvNAC86,PvNAC24,PvNAC118,PvNAC75,PvNAC91,PvNAC52,PvNAC54,PvNAC121,PvNAC14,PvNAC116,PvNAC163,PvNAC19,PvNAC132,PvNAC117,PvNAC11,PvNAC22,PvNAC126,PvNAC135,PvNAC112,PvNAC88,PvNAC155,PvNAC21,PvNAC90,PvNAC95,PvNAC16,PvNAC164,PvNAC73,	9.18e-05
Cellular component	intracellular membrane-bounded organelle	GO:0043231	5	1.56e-05	1.3403	43	9535	44	13077	PvNAC72,PvNAC105,PvNAC114,PvNAC142,PvNAC94,PvNAC44,PvNAC143,PvNAC93,PvNAC17,PvNAC85,PvNAC15,PvNAC120,PvNAC92,PvNAC151,PvNAC130,PvNAC166,PvNAC131,PvNAC86,PvNAC24,PvNAC118,PvNAC75,PvNAC91,PvNAC52,PvNAC54,PvNAC121,PvNAC14,PvNAC116,PvNAC19,PvNAC132,PvNAC117,PvNAC11,PvNAC22,PvNAC126,PvNAC135,PvNAC112,PvNAC88,PvNAC155,PvNAC21,PvNAC90,PvNAC95,PvNAC16,PvNAC164,PvNAC73,	0.000195
Cellular component	membrane-bounded organelle	GO:0043227	4	1.82e-05	1.33526	43	9571	44	13077	PvNAC72,PvNAC105,PvNAC114,PvNAC142,PvNAC94,PvNAC44,PvNAC143,PvNAC93,PvNAC17,PvNAC85,PvNAC15,PvNAC120,PvNAC92,PvNAC151,PvNAC130,PvNAC166,PvNAC131,PvNAC86,PvNAC24,PvNAC118,PvNAC75,PvNAC91,PvNAC52,PvNAC54,PvNAC121,PvNAC14,PvNAC116,PvNAC19,PvNAC132,PvNAC117,PvNAC11,PvNAC22,PvNAC126,PvNAC135,PvNAC112,PvNAC88,PvNAC155,PvNAC21,PvNAC90,PvNAC95,PvNAC16,PvNAC164,PvNAC73,	0.000182
Cellular component	obsolete intracellular part	GO:0044424	0	0.00139011	1.16096	44	11264	44	13077	PvNAC72,PvNAC105,PvNAC114,PvNAC142,PvNAC94,PvNAC44,PvNAC143,PvNAC93,PvNAC17,PvNAC85,PvNAC15,PvNAC120,PvNAC92,PvNAC151,PvNAC130,PvNAC166,PvNAC131,PvNAC86,PvNAC24,PvNAC118,PvNAC75,PvNAC91,PvNAC52,PvNAC54,PvNAC121,PvNAC14,PvNAC116,PvNAC163,PvNAC19,PvNAC132,PvNAC117,PvNAC11,PvNAC22,PvNAC126,PvNAC135,PvNAC112,PvNAC88,PvNAC155,PvNAC21,PvNAC90,PvNAC95,PvNAC16,PvNAC164,PvNAC73,	0.00992937
Cellular component	intracellular anatomical structure	GO:0005622	3	0.00183379	1.15368	44	11335	44	13077	PvNAC72,PvNAC105,PvNAC114,PvNAC142,PvNAC94,PvNAC44,PvNAC143,PvNAC93,PvNAC17,PvNAC85,PvNAC15,PvNAC120,PvNAC92,PvNAC151,PvNAC130,PvNAC166,PvNAC131,PvNAC86,PvNAC24,PvNAC118,PvNAC75,PvNAC91,PvNAC52,PvNAC54,PvNAC121,PvNAC14,PvNAC116,PvNAC163,PvNAC19,PvNAC132,PvNAC117,PvNAC11,PvNAC22,PvNAC126,PvNAC135,PvNAC112,PvNAC88,PvNAC155,PvNAC21,PvNAC90,PvNAC95,PvNAC16,PvNAC164,PvNAC73,	0.0114612
Biological process	obsolete regulation of cellular macromolecule biosynthetic process	GO:2000112	0	0	5.69966	66	2181	69	12996	PvNAC145,PvNAC72,PvNAC114,PvNAC142,PvNAC104,PvNAC94,PvNAC44,PvNAC143,PvNAC93,PvNAC26,PvNAC158,PvNAC85,PvNAC15,PvNAC120,PvNAC74,PvNAC92,PvNAC151,PvNAC130,PvNAC166,PvNAC131,PvNAC06,PvNAC86,PvNAC106,PvNAC24,PvNAC118,PvNAC127,PvNAC75,PvNAC157,PvNAC91,PvNAC52,PvNAC54,PvNAC160,PvNAC77,PvNAC121,PvNAC14,PvNAC116,PvNAC71,PvNAC19,PvNAC132,PvNAC09,PvNAC117,PvNAC56,PvNAC136,PvNAC11,PvNAC22,PvNAC126,PvNAC67,P…	0
Biological process	positive regulation of cellular process	GO:0048522	5	0	4.98067	38	1437	69	12996	PvNAC145,PvNAC72,PvNAC114,PvNAC142,PvNAC44,PvNAC143,PvNAC15,PvNAC120,PvNAC92,PvNAC151,PvNAC130,PvNAC166,PvNAC131,PvNAC86,PvNAC106,PvNAC24,PvNAC118,PvNAC75,PvNAC54,PvNAC160,PvNAC121,PvNAC14,PvNAC116,PvNAC19,PvNAC117,PvNAC56,PvNAC22,PvNAC126,PvNAC67,PvNAC88,PvNAC155,PvNAC139,PvNAC21,PvNAC95,PvNAC16,PvNAC164,PvNAC159,PvNAC73,	0
Biological process	RNA metabolic process	GO:0016070	6	0	3.46652	66	3586	69	12996	PvNAC145,PvNAC72,PvNAC114,PvNAC142,PvNAC104,PvNAC94,PvNAC44,PvNAC143,PvNAC93,PvNAC26,PvNAC158,PvNAC85,PvNAC15,PvNAC120,PvNAC74,PvNAC92,PvNAC151,PvNAC130,PvNAC166,PvNAC131,PvNAC06,PvNAC86,PvNAC106,PvNAC24,PvNAC118,PvNAC127,PvNAC75,PvNAC157,PvNAC91,PvNAC52,PvNAC54,PvNAC160,PvNAC77,PvNAC121,PvNAC14,PvNAC116,PvNAC71,PvNAC19,PvNAC132,PvNAC09,PvNAC117,PvNAC56,PvNAC136,PvNAC11,PvNAC22,PvNAC126,PvNAC67,P…	0
Biological process	nucleobase-containing compound biosynthetic process	GO:0034654	5	0	4.02036	66	3092	69	12996	PvNAC145,PvNAC72,PvNAC114,PvNAC142,PvNAC104,PvNAC94,PvNAC44,PvNAC143,PvNAC93,PvNAC26,PvNAC158,PvNAC85,PvNAC15,PvNAC120,PvNAC74,PvNAC92,PvNAC151,PvNAC130,PvNAC166,PvNAC131,PvNAC06,PvNAC86,PvNAC106,PvNAC24,PvNAC118,PvNAC127,PvNAC75,PvNAC157,PvNAC91,PvNAC52,PvNAC54,PvNAC160,PvNAC77,PvNAC121,PvNAC14,PvNAC116,PvNAC71,PvNAC19,PvNAC132,PvNAC09,PvNAC117,PvNAC56,PvNAC136,PvNAC11,PvNAC22,PvNAC126,PvNAC67,P…	0
Biological process	biosynthetic process	GO:0009058	3	0	2.27757	66	5458	69	12996	PvNAC145,PvNAC72,PvNAC114,PvNAC142,PvNAC104,PvNAC94,PvNAC44,PvNAC143,PvNAC93,PvNAC26,PvNAC158,PvNAC85,PvNAC15,PvNAC120,PvNAC74,PvNAC92,PvNAC151,PvNAC130,PvNAC166,PvNAC131,PvNAC06,PvNAC86,PvNAC106,PvNAC24,PvNAC118,PvNAC127,PvNAC75,PvNAC157,PvNAC91,PvNAC52,PvNAC54,PvNAC160,PvNAC77,PvNAC121,PvNAC14,PvNAC116,PvNAC71,PvNAC19,PvNAC132,PvNAC09,PvNAC117,PvNAC56,PvNAC136,PvNAC11,PvNAC22,PvNAC126,PvNAC67,P…	0
Biological process	nucleic acid metabolic process	GO:0090304	5	1.11e-16	3.01869	66	4118	69	12996	PvNAC145,PvNAC72,PvNAC114,PvNAC142,PvNAC104,PvNAC94,PvNAC44,PvNAC143,PvNAC93,PvNAC26,PvNAC158,PvNAC85,PvNAC15,PvNAC120,PvNAC74,PvNAC92,PvNAC151,PvNAC130,PvNAC166,PvNAC131,PvNAC06,PvNAC86,PvNAC106,PvNAC24,PvNAC118,PvNAC127,PvNAC75,PvNAC157,PvNAC91,PvNAC52,PvNAC54,PvNAC160,PvNAC77,PvNAC121,PvNAC14,PvNAC116,PvNAC71,PvNAC19,PvNAC132,PvNAC09,PvNAC117,PvNAC56,PvNAC136,PvNAC11,PvNAC22,PvNAC126,PvNAC67,P…	8.53e-15
Biological process	regulation of RNA biosynthetic process	GO:2001141	8	1.11e-16	6.18456	66	2010	69	12996	PvNAC145,PvNAC72,PvNAC114,PvNAC142,PvNAC104,PvNAC94,PvNAC44,PvNAC143,PvNAC93,PvNAC26,PvNAC158,PvNAC85,PvNAC15,PvNAC120,PvNAC74,PvNAC92,PvNAC151,PvNAC130,PvNAC166,PvNAC131,PvNAC06,PvNAC86,PvNAC106,PvNAC24,PvNAC118,PvNAC127,PvNAC75,PvNAC157,PvNAC91,PvNAC52,PvNAC54,PvNAC160,PvNAC77,PvNAC121,PvNAC14,PvNAC116,PvNAC71,PvNAC19,PvNAC132,PvNAC09,PvNAC117,PvNAC56,PvNAC136,PvNAC11,PvNAC22,PvNAC126,PvNAC67,P…	8.53e-15
Biological process	biological regulation	GO:0065007	2	1.11e-16	2.15591	66	5766	69	12996	PvNAC145,PvNAC72,PvNAC114,PvNAC142,PvNAC104,PvNAC94,PvNAC44,PvNAC143,PvNAC93,PvNAC26,PvNAC158,PvNAC85,PvNAC15,PvNAC120,PvNAC74,PvNAC92,PvNAC151,PvNAC130,PvNAC166,PvNAC131,PvNAC06,PvNAC86,PvNAC106,PvNAC24,PvNAC118,PvNAC127,PvNAC75,PvNAC157,PvNAC91,PvNAC52,PvNAC54,PvNAC160,PvNAC77,PvNAC121,PvNAC14,PvNAC116,PvNAC71,PvNAC19,PvNAC132,PvNAC09,PvNAC117,PvNAC56,PvNAC136,PvNAC11,PvNAC22,PvNAC126,PvNAC67,P…	8.53e-15
Biological process	regulation of metabolic process	GO:0019222	4	1.11e-16	3.74426	66	3320	69	12996	PvNAC145,PvNAC72,PvNAC114,PvNAC142,PvNAC104,PvNAC94,PvNAC44,PvNAC143,PvNAC93,PvNAC26,PvNAC158,PvNAC85,PvNAC15,PvNAC120,PvNAC74,PvNAC92,PvNAC151,PvNAC130,PvNAC166,PvNAC131,PvNAC06,PvNAC86,PvNAC106,PvNAC24,PvNAC118,PvNAC127,PvNAC75,PvNAC157,PvNAC91,PvNAC52,PvNAC54,PvNAC160,PvNAC77,PvNAC121,PvNAC14,PvNAC116,PvNAC71,PvNAC19,PvNAC132,PvNAC09,PvNAC117,PvNAC56,PvNAC136,PvNAC11,PvNAC22,PvNAC126,PvNAC67,P…	8.53e-15
Biological process	positive regulation of DNA-templated transcription	GO:0045893	10	1.11e-16	8.4898	27	599	69	12996	PvNAC145,PvNAC72,PvNAC114,PvNAC142,PvNAC143,PvNAC120,PvNAC92,PvNAC151,PvNAC130,PvNAC166,PvNAC131,PvNAC86,PvNAC106,PvNAC24,PvNAC118,PvNAC160,PvNAC121,PvNAC116,PvNAC117,PvNAC56,PvNAC67,PvNAC139,PvNAC21,PvNAC95,PvNAC164,PvNAC159,PvNAC73,	8.53e-15
Biological process	obsolete regulation of nucleic acid-templated transcription	GO:1903506	0	1.11e-16	6.18456	66	2010	69	12996	PvNAC145,PvNAC72,PvNAC114,PvNAC142,PvNAC104,PvNAC94,PvNAC44,PvNAC143,PvNAC93,PvNAC26,PvNAC158,PvNAC85,PvNAC15,PvNAC120,PvNAC74,PvNAC92,PvNAC151,PvNAC130,PvNAC166,PvNAC131,PvNAC06,PvNAC86,PvNAC106,PvNAC24,PvNAC118,PvNAC127,PvNAC75,PvNAC157,PvNAC91,PvNAC52,PvNAC54,PvNAC160,PvNAC77,PvNAC121,PvNAC14,PvNAC116,PvNAC71,PvNAC19,PvNAC132,PvNAC09,PvNAC117,PvNAC56,PvNAC136,PvNAC11,PvNAC22,PvNAC126,PvNAC67,P…	8.53e-15
Biological process	positive regulation of RNA biosynthetic process	GO:1902680	9	2.22e-16	8.21549	27	619	69	12996	PvNAC145,PvNAC72,PvNAC114,PvNAC142,PvNAC143,PvNAC120,PvNAC92,PvNAC151,PvNAC130,PvNAC166,PvNAC131,PvNAC86,PvNAC106,PvNAC24,PvNAC118,PvNAC160,PvNAC121,PvNAC116,PvNAC117,PvNAC56,PvNAC67,PvNAC139,PvNAC21,PvNAC95,PvNAC164,PvNAC159,PvNAC73,	8.53e-15
Biological process	regulation of primary metabolic process	GO:0080090	5	2.22e-16	4.43329	66	2804	69	12996	PvNAC145,PvNAC72,PvNAC114,PvNAC142,PvNAC104,PvNAC94,PvNAC44,PvNAC143,PvNAC93,PvNAC26,PvNAC158,PvNAC85,PvNAC15,PvNAC120,PvNAC74,PvNAC92,PvNAC151,PvNAC130,PvNAC166,PvNAC131,PvNAC06,PvNAC86,PvNAC106,PvNAC24,PvNAC118,PvNAC127,PvNAC75,PvNAC157,PvNAC91,PvNAC52,PvNAC54,PvNAC160,PvNAC77,PvNAC121,PvNAC14,PvNAC116,PvNAC71,PvNAC19,PvNAC132,PvNAC09,PvNAC117,PvNAC56,PvNAC136,PvNAC11,PvNAC22,PvNAC126,PvNAC67,P…	8.53e-15
Biological process	gene expression	GO:0010467	6	2.22e-16	3.47136	66	3581	69	12996	PvNAC145,PvNAC72,PvNAC114,PvNAC142,PvNAC104,PvNAC94,PvNAC44,PvNAC143,PvNAC93,PvNAC26,PvNAC158,PvNAC85,PvNAC15,PvNAC120,PvNAC74,PvNAC92,PvNAC151,PvNAC130,PvNAC166,PvNAC131,PvNAC06,PvNAC86,PvNAC106,PvNAC24,PvNAC118,PvNAC127,PvNAC75,PvNAC157,PvNAC91,PvNAC52,PvNAC54,PvNAC160,PvNAC77,PvNAC121,PvNAC14,PvNAC116,PvNAC71,PvNAC19,PvNAC132,PvNAC09,PvNAC117,PvNAC56,PvNAC136,PvNAC11,PvNAC22,PvNAC126,PvNAC67,P…	8.53e-15
Biological process	regulation of macromolecule biosynthetic process	GO:0010556	7	2.22e-16	4.59555	66	2705	69	12996	PvNAC145,PvNAC72,PvNAC114,PvNAC142,PvNAC104,PvNAC94,PvNAC44,PvNAC143,PvNAC93,PvNAC26,PvNAC158,PvNAC85,PvNAC15,PvNAC120,PvNAC74,PvNAC92,PvNAC151,PvNAC130,PvNAC166,PvNAC131,PvNAC06,PvNAC86,PvNAC106,PvNAC24,PvNAC118,PvNAC127,PvNAC75,PvNAC157,PvNAC91,PvNAC52,PvNAC54,PvNAC160,PvNAC77,PvNAC121,PvNAC14,PvNAC116,PvNAC71,PvNAC19,PvNAC132,PvNAC09,PvNAC117,PvNAC56,PvNAC136,PvNAC11,PvNAC22,PvNAC126,PvNAC67,P…	8.53e-15
Biological process	regulation of biological process	GO:0050789	3	2.22e-16	2.38004	66	5223	69	12996	PvNAC145,PvNAC72,PvNAC114,PvNAC142,PvNAC104,PvNAC94,PvNAC44,PvNAC143,PvNAC93,PvNAC26,PvNAC158,PvNAC85,PvNAC15,PvNAC120,PvNAC74,PvNAC92,PvNAC151,PvNAC130,PvNAC166,PvNAC131,PvNAC06,PvNAC86,PvNAC106,PvNAC24,PvNAC118,PvNAC127,PvNAC75,PvNAC157,PvNAC91,PvNAC52,PvNAC54,PvNAC160,PvNAC77,PvNAC121,PvNAC14,PvNAC116,PvNAC71,PvNAC19,PvNAC132,PvNAC09,PvNAC117,PvNAC56,PvNAC136,PvNAC11,PvNAC22,PvNAC126,PvNAC67,P…	8.53e-15
Biological process	obsolete positive regulation of nucleic acid-templated transcription	GO:1903508	0	2.22e-16	8.21549	27	619	69	12996	PvNAC145,PvNAC72,PvNAC114,PvNAC142,PvNAC143,PvNAC120,PvNAC92,PvNAC151,PvNAC130,PvNAC166,PvNAC131,PvNAC86,PvNAC106,PvNAC24,PvNAC118,PvNAC160,PvNAC121,PvNAC116,PvNAC117,PvNAC56,PvNAC67,PvNAC139,PvNAC21,PvNAC95,PvNAC164,PvNAC159,PvNAC73,	8.53e-15
Biological process	obsolete regulation of nitrogen compound metabolic process	GO:0051171	0	2.22e-16	4.59215	66	2707	69	12996	PvNAC145,PvNAC72,PvNAC114,PvNAC142,PvNAC104,PvNAC94,PvNAC44,PvNAC143,PvNAC93,PvNAC26,PvNAC158,PvNAC85,PvNAC15,PvNAC120,PvNAC74,PvNAC92,PvNAC151,PvNAC130,PvNAC166,PvNAC131,PvNAC06,PvNAC86,PvNAC106,PvNAC24,PvNAC118,PvNAC127,PvNAC75,PvNAC157,PvNAC91,PvNAC52,PvNAC54,PvNAC160,PvNAC77,PvNAC121,PvNAC14,PvNAC116,PvNAC71,PvNAC19,PvNAC132,PvNAC09,PvNAC117,PvNAC56,PvNAC136,PvNAC11,PvNAC22,PvNAC126,PvNAC67,P…	8.53e-15
Biological process	obsolete positive regulation of nitrogen compound metabolic process	GO:0051173	0	2.22e-16	6.07574	29	899	69	12996	PvNAC145,PvNAC72,PvNAC114,PvNAC142,PvNAC143,PvNAC120,PvNAC92,PvNAC151,PvNAC130,PvNAC166,PvNAC131,PvNAC86,PvNAC106,PvNAC24,PvNAC118,PvNAC54,PvNAC160,PvNAC121,PvNAC116,PvNAC19,PvNAC117,PvNAC56,PvNAC67,PvNAC139,PvNAC21,PvNAC95,PvNAC164,PvNAC159,PvNAC73,	8.53e-15
Biological process	regulation of RNA metabolic process	GO:0051252	7	3.33e-16	5.65558	66	2198	69	12996	PvNAC145,PvNAC72,PvNAC114,PvNAC142,PvNAC104,PvNAC94,PvNAC44,PvNAC143,PvNAC93,PvNAC26,PvNAC158,PvNAC85,PvNAC15,PvNAC120,PvNAC74,PvNAC92,PvNAC151,PvNAC130,PvNAC166,PvNAC131,PvNAC06,PvNAC86,PvNAC106,PvNAC24,PvNAC118,PvNAC127,PvNAC75,PvNAC157,PvNAC91,PvNAC52,PvNAC54,PvNAC160,PvNAC77,PvNAC121,PvNAC14,PvNAC116,PvNAC71,PvNAC19,PvNAC132,PvNAC09,PvNAC117,PvNAC56,PvNAC136,PvNAC11,PvNAC22,PvNAC126,PvNAC67,P…	7.68e-15
Biological process	positive regulation of RNA metabolic process	GO:0051254	8	3.33e-16	6.99504	27	727	69	12996	PvNAC145,PvNAC72,PvNAC114,PvNAC142,PvNAC143,PvNAC120,PvNAC92,PvNAC151,PvNAC130,PvNAC166,PvNAC131,PvNAC86,PvNAC106,PvNAC24,PvNAC118,PvNAC160,PvNAC121,PvNAC116,PvNAC117,PvNAC56,PvNAC67,PvNAC139,PvNAC21,PvNAC95,PvNAC164,PvNAC159,PvNAC73,	7.68e-15
Biological process	cellular biosynthetic process	GO:0044249	4	3.33e-16	2.34237	66	5307	69	12996	PvNAC145,PvNAC72,PvNAC114,PvNAC142,PvNAC104,PvNAC94,PvNAC44,PvNAC143,PvNAC93,PvNAC26,PvNAC158,PvNAC85,PvNAC15,PvNAC120,PvNAC74,PvNAC92,PvNAC151,PvNAC130,PvNAC166,PvNAC131,PvNAC06,PvNAC86,PvNAC106,PvNAC24,PvNAC118,PvNAC127,PvNAC75,PvNAC157,PvNAC91,PvNAC52,PvNAC54,PvNAC160,PvNAC77,PvNAC121,PvNAC14,PvNAC116,PvNAC71,PvNAC19,PvNAC132,PvNAC09,PvNAC117,PvNAC56,PvNAC136,PvNAC11,PvNAC22,PvNAC126,PvNAC67,P…	7.68e-15
Biological process	embryonic meristem initiation	GO:0090421	4	3.33e-16	64.9475	10	29	69	12996	PvNAC158,PvNAC85,PvNAC157,PvNAC91,PvNAC09,PvNAC11,PvNAC135,PvNAC112,PvNAC90,PvNAC156,	7.68e-15
Biological process	positive regulation of gene expression	GO:0010628	9	3.33e-16	7.03374	27	723	69	12996	PvNAC145,PvNAC72,PvNAC114,PvNAC142,PvNAC143,PvNAC120,PvNAC92,PvNAC151,PvNAC130,PvNAC166,PvNAC131,PvNAC86,PvNAC106,PvNAC24,PvNAC118,PvNAC160,PvNAC121,PvNAC116,PvNAC117,PvNAC56,PvNAC67,PvNAC139,PvNAC21,PvNAC95,PvNAC164,PvNAC159,PvNAC73,	7.68e-15
Biological process	positive regulation of biological process	GO:0048518	4	3.33e-16	3.95348	39	1858	69	12996	PvNAC145,PvNAC72,PvNAC114,PvNAC142,PvNAC44,PvNAC143,PvNAC15,PvNAC120,PvNAC92,PvNAC151,PvNAC130,PvNAC166,PvNAC131,PvNAC06,PvNAC86,PvNAC106,PvNAC24,PvNAC118,PvNAC75,PvNAC54,PvNAC160,PvNAC121,PvNAC14,PvNAC116,PvNAC19,PvNAC117,PvNAC56,PvNAC22,PvNAC126,PvNAC67,PvNAC88,PvNAC155,PvNAC139,PvNAC21,PvNAC95,PvNAC16,PvNAC164,PvNAC159,PvNAC73,	7.68e-15
Biological process	regulation of cellular biosynthetic process	GO:0031326	6	3.33e-16	4.45075	66	2793	69	12996	PvNAC145,PvNAC72,PvNAC114,PvNAC142,PvNAC104,PvNAC94,PvNAC44,PvNAC143,PvNAC93,PvNAC26,PvNAC158,PvNAC85,PvNAC15,PvNAC120,PvNAC74,PvNAC92,PvNAC151,PvNAC130,PvNAC166,PvNAC131,PvNAC06,PvNAC86,PvNAC106,PvNAC24,PvNAC118,PvNAC127,PvNAC75,PvNAC157,PvNAC91,PvNAC52,PvNAC54,PvNAC160,PvNAC77,PvNAC121,PvNAC14,PvNAC116,PvNAC71,PvNAC19,PvNAC132,PvNAC09,PvNAC117,PvNAC56,PvNAC136,PvNAC11,PvNAC22,PvNAC126,PvNAC67,P…	7.68e-15
Biological process	regulation of cellular process	GO:0050794	4	3.33e-16	2.60826	66	4766	69	12996	PvNAC145,PvNAC72,PvNAC114,PvNAC142,PvNAC104,PvNAC94,PvNAC44,PvNAC143,PvNAC93,PvNAC26,PvNAC158,PvNAC85,PvNAC15,PvNAC120,PvNAC74,PvNAC92,PvNAC151,PvNAC130,PvNAC166,PvNAC131,PvNAC06,PvNAC86,PvNAC106,PvNAC24,PvNAC118,PvNAC127,PvNAC75,PvNAC157,PvNAC91,PvNAC52,PvNAC54,PvNAC160,PvNAC77,PvNAC121,PvNAC14,PvNAC116,PvNAC71,PvNAC19,PvNAC132,PvNAC09,PvNAC117,PvNAC56,PvNAC136,PvNAC11,PvNAC22,PvNAC126,PvNAC67,P…	7.68e-15
Biological process	macromolecule biosynthetic process	GO:0009059	5	3.33e-16	2.98893	66	4159	69	12996	PvNAC145,PvNAC72,PvNAC114,PvNAC142,PvNAC104,PvNAC94,PvNAC44,PvNAC143,PvNAC93,PvNAC26,PvNAC158,PvNAC85,PvNAC15,PvNAC120,PvNAC74,PvNAC92,PvNAC151,PvNAC130,PvNAC166,PvNAC131,PvNAC06,PvNAC86,PvNAC106,PvNAC24,PvNAC118,PvNAC127,PvNAC75,PvNAC157,PvNAC91,PvNAC52,PvNAC54,PvNAC160,PvNAC77,PvNAC121,PvNAC14,PvNAC116,PvNAC71,PvNAC19,PvNAC132,PvNAC09,PvNAC117,PvNAC56,PvNAC136,PvNAC11,PvNAC22,PvNAC126,PvNAC67,P…	7.68e-15
Biological process	RNA biosynthetic process	GO:0032774	7	4.44e-16	4.42383	66	2810	69	12996	PvNAC145,PvNAC72,PvNAC114,PvNAC142,PvNAC104,PvNAC94,PvNAC44,PvNAC143,PvNAC93,PvNAC26,PvNAC158,PvNAC85,PvNAC15,PvNAC120,PvNAC74,PvNAC92,PvNAC151,PvNAC130,PvNAC166,PvNAC131,PvNAC06,PvNAC86,PvNAC106,PvNAC24,PvNAC118,PvNAC127,PvNAC75,PvNAC157,PvNAC91,PvNAC52,PvNAC54,PvNAC160,PvNAC77,PvNAC121,PvNAC14,PvNAC116,PvNAC71,PvNAC19,PvNAC132,PvNAC09,PvNAC117,PvNAC56,PvNAC136,PvNAC11,PvNAC22,PvNAC126,PvNAC67,P…	7.06e-15
Biological process	DNA-templated transcription	GO:0006351	8	4.44e-16	5.9995	66	2072	69	12996	PvNAC145,PvNAC72,PvNAC114,PvNAC142,PvNAC104,PvNAC94,PvNAC44,PvNAC143,PvNAC93,PvNAC26,PvNAC158,PvNAC85,PvNAC15,PvNAC120,PvNAC74,PvNAC92,PvNAC151,PvNAC130,PvNAC166,PvNAC131,PvNAC06,PvNAC86,PvNAC106,PvNAC24,PvNAC118,PvNAC127,PvNAC75,PvNAC157,PvNAC91,PvNAC52,PvNAC54,PvNAC160,PvNAC77,PvNAC121,PvNAC14,PvNAC116,PvNAC71,PvNAC19,PvNAC132,PvNAC09,PvNAC117,PvNAC56,PvNAC136,PvNAC11,PvNAC22,PvNAC126,PvNAC67,P…	7.06e-15
Biological process	primary shoot apical meristem specification	GO:0010072	5	4.44e-16	81.8904	10	23	69	12996	PvNAC158,PvNAC85,PvNAC157,PvNAC91,PvNAC09,PvNAC11,PvNAC135,PvNAC112,PvNAC90,PvNAC156,	7.06e-15
Biological process	regulation of DNA-templated transcription	GO:0006355	9	5.55e-16	6.28779	66	1977	69	12996	PvNAC145,PvNAC72,PvNAC114,PvNAC142,PvNAC104,PvNAC94,PvNAC44,PvNAC143,PvNAC93,PvNAC26,PvNAC158,PvNAC85,PvNAC15,PvNAC120,PvNAC74,PvNAC92,PvNAC151,PvNAC130,PvNAC166,PvNAC131,PvNAC06,PvNAC86,PvNAC106,PvNAC24,PvNAC118,PvNAC127,PvNAC75,PvNAC157,PvNAC91,PvNAC52,PvNAC54,PvNAC160,PvNAC77,PvNAC121,PvNAC14,PvNAC116,PvNAC71,PvNAC19,PvNAC132,PvNAC09,PvNAC117,PvNAC56,PvNAC136,PvNAC11,PvNAC22,PvNAC126,PvNAC67,P…	8e-15
Biological process	regulation of gene expression	GO:0010468	8	5.55e-16	4.80145	66	2589	69	12996	PvNAC145,PvNAC72,PvNAC114,PvNAC142,PvNAC104,PvNAC94,PvNAC44,PvNAC143,PvNAC93,PvNAC26,PvNAC158,PvNAC85,PvNAC15,PvNAC120,PvNAC74,PvNAC92,PvNAC151,PvNAC130,PvNAC166,PvNAC131,PvNAC06,PvNAC86,PvNAC106,PvNAC24,PvNAC118,PvNAC127,PvNAC75,PvNAC157,PvNAC91,PvNAC52,PvNAC54,PvNAC160,PvNAC77,PvNAC121,PvNAC14,PvNAC116,PvNAC71,PvNAC19,PvNAC132,PvNAC09,PvNAC117,PvNAC56,PvNAC136,PvNAC11,PvNAC22,PvNAC126,PvNAC67,P…	8e-15
Biological process	tracheary element differentiation	GO:1905177	5	5.55e-16	66.8331	11	31	69	12996	PvNAC114,PvNAC151,PvNAC86,PvNAC118,PvNAC160,PvNAC116,PvNAC56,PvNAC22,PvNAC139,PvNAC16,PvNAC159,	8e-15
Biological process	regulation of cellular metabolic process	GO:0031323	5	5.55e-16	3.84264	66	3235	69	12996	PvNAC145,PvNAC72,PvNAC114,PvNAC142,PvNAC104,PvNAC94,PvNAC44,PvNAC143,PvNAC93,PvNAC26,PvNAC158,PvNAC85,PvNAC15,PvNAC120,PvNAC74,PvNAC92,PvNAC151,PvNAC130,PvNAC166,PvNAC131,PvNAC06,PvNAC86,PvNAC106,PvNAC24,PvNAC118,PvNAC127,PvNAC75,PvNAC157,PvNAC91,PvNAC52,PvNAC54,PvNAC160,PvNAC77,PvNAC121,PvNAC14,PvNAC116,PvNAC71,PvNAC19,PvNAC132,PvNAC09,PvNAC117,PvNAC56,PvNAC136,PvNAC11,PvNAC22,PvNAC126,PvNAC67,P…	8e-15
Biological process	meristem initiation	GO:0010014	3	5.55e-16	51.7957	11	40	69	12996	PvNAC158,PvNAC85,PvNAC127,PvNAC157,PvNAC91,PvNAC09,PvNAC11,PvNAC135,PvNAC112,PvNAC90,PvNAC156,	8e-15
Biological process	nucleic acid biosynthetic process	GO:0141187	6	5.55e-16	4.34193	66	2863	69	12996	PvNAC145,PvNAC72,PvNAC114,PvNAC142,PvNAC104,PvNAC94,PvNAC44,PvNAC143,PvNAC93,PvNAC26,PvNAC158,PvNAC85,PvNAC15,PvNAC120,PvNAC74,PvNAC92,PvNAC151,PvNAC130,PvNAC166,PvNAC131,PvNAC06,PvNAC86,PvNAC106,PvNAC24,PvNAC118,PvNAC127,PvNAC75,PvNAC157,PvNAC91,PvNAC52,PvNAC54,PvNAC160,PvNAC77,PvNAC121,PvNAC14,PvNAC116,PvNAC71,PvNAC19,PvNAC132,PvNAC09,PvNAC117,PvNAC56,PvNAC136,PvNAC11,PvNAC22,PvNAC126,PvNAC67,P…	8e-15
Biological process	regulation of biosynthetic process	GO:0009889	5	6.66e-16	4.4097	66	2819	69	12996	PvNAC145,PvNAC72,PvNAC114,PvNAC142,PvNAC104,PvNAC94,PvNAC44,PvNAC143,PvNAC93,PvNAC26,PvNAC158,PvNAC85,PvNAC15,PvNAC120,PvNAC74,PvNAC92,PvNAC151,PvNAC130,PvNAC166,PvNAC131,PvNAC06,PvNAC86,PvNAC106,PvNAC24,PvNAC118,PvNAC127,PvNAC75,PvNAC157,PvNAC91,PvNAC52,PvNAC54,PvNAC160,PvNAC77,PvNAC121,PvNAC14,PvNAC116,PvNAC71,PvNAC19,PvNAC132,PvNAC09,PvNAC117,PvNAC56,PvNAC136,PvNAC11,PvNAC22,PvNAC126,PvNAC67,P…	8.08e-15
Biological process	regulation of nucleobase-containing compound metabolic process	GO:0019219	6	6.66e-16	5.31919	66	2337	69	12996	PvNAC145,PvNAC72,PvNAC114,PvNAC142,PvNAC104,PvNAC94,PvNAC44,PvNAC143,PvNAC93,PvNAC26,PvNAC158,PvNAC85,PvNAC15,PvNAC120,PvNAC74,PvNAC92,PvNAC151,PvNAC130,PvNAC166,PvNAC131,PvNAC06,PvNAC86,PvNAC106,PvNAC24,PvNAC118,PvNAC127,PvNAC75,PvNAC157,PvNAC91,PvNAC52,PvNAC54,PvNAC160,PvNAC77,PvNAC121,PvNAC14,PvNAC116,PvNAC71,PvNAC19,PvNAC132,PvNAC09,PvNAC117,PvNAC56,PvNAC136,PvNAC11,PvNAC22,PvNAC126,PvNAC67,P…	8.08e-15
Biological process	regulation of macromolecule metabolic process	GO:0060255	5	6.66e-16	4.11757	66	3019	69	12996	PvNAC145,PvNAC72,PvNAC114,PvNAC142,PvNAC104,PvNAC94,PvNAC44,PvNAC143,PvNAC93,PvNAC26,PvNAC158,PvNAC85,PvNAC15,PvNAC120,PvNAC74,PvNAC92,PvNAC151,PvNAC130,PvNAC166,PvNAC131,PvNAC06,PvNAC86,PvNAC106,PvNAC24,PvNAC118,PvNAC127,PvNAC75,PvNAC157,PvNAC91,PvNAC52,PvNAC54,PvNAC160,PvNAC77,PvNAC121,PvNAC14,PvNAC116,PvNAC71,PvNAC19,PvNAC132,PvNAC09,PvNAC117,PvNAC56,PvNAC136,PvNAC11,PvNAC22,PvNAC126,PvNAC67,P…	8.08e-15
Biological process	nucleobase-containing compound metabolic process	GO:0006139	4	9.99e-16	2.78596	66	4462	69	12996	PvNAC145,PvNAC72,PvNAC114,PvNAC142,PvNAC104,PvNAC94,PvNAC44,PvNAC143,PvNAC93,PvNAC26,PvNAC158,PvNAC85,PvNAC15,PvNAC120,PvNAC74,PvNAC92,PvNAC151,PvNAC130,PvNAC166,PvNAC131,PvNAC06,PvNAC86,PvNAC106,PvNAC24,PvNAC118,PvNAC127,PvNAC75,PvNAC157,PvNAC91,PvNAC52,PvNAC54,PvNAC160,PvNAC77,PvNAC121,PvNAC14,PvNAC116,PvNAC71,PvNAC19,PvNAC132,PvNAC09,PvNAC117,PvNAC56,PvNAC136,PvNAC11,PvNAC22,PvNAC126,PvNAC67,P…	1.12e-14
Biological process	positive regulation of macromolecule biosynthetic process	GO:0010557	8	1.11e-15	6.55334	27	776	69	12996	PvNAC145,PvNAC72,PvNAC114,PvNAC142,PvNAC143,PvNAC120,PvNAC92,PvNAC151,PvNAC130,PvNAC166,PvNAC131,PvNAC86,PvNAC106,PvNAC24,PvNAC118,PvNAC160,PvNAC121,PvNAC116,PvNAC117,PvNAC56,PvNAC67,PvNAC139,PvNAC21,PvNAC95,PvNAC164,PvNAC159,PvNAC73,	1.22e-14
Biological process	positive regulation of nucleobase-containing compound metabolic process	GO:0045935	7	1.33e-15	6.53649	27	778	69	12996	PvNAC145,PvNAC72,PvNAC114,PvNAC142,PvNAC143,PvNAC120,PvNAC92,PvNAC151,PvNAC130,PvNAC166,PvNAC131,PvNAC86,PvNAC106,PvNAC24,PvNAC118,PvNAC160,PvNAC121,PvNAC116,PvNAC117,PvNAC56,PvNAC67,PvNAC139,PvNAC21,PvNAC95,PvNAC164,PvNAC159,PvNAC73,	1.43e-14
Biological process	positive regulation of cellular biosynthetic process	GO:0031328	7	1.78e-15	6.37267	27	798	69	12996	PvNAC145,PvNAC72,PvNAC114,PvNAC142,PvNAC143,PvNAC120,PvNAC92,PvNAC151,PvNAC130,PvNAC166,PvNAC131,PvNAC86,PvNAC106,PvNAC24,PvNAC118,PvNAC160,PvNAC121,PvNAC116,PvNAC117,PvNAC56,PvNAC67,PvNAC139,PvNAC21,PvNAC95,PvNAC164,PvNAC159,PvNAC73,	1.86e-14
Biological process	positive regulation of biosynthetic process	GO:0009891	6	2.22e-15	6.22447	27	817	69	12996	PvNAC145,PvNAC72,PvNAC114,PvNAC142,PvNAC143,PvNAC120,PvNAC92,PvNAC151,PvNAC130,PvNAC166,PvNAC131,PvNAC86,PvNAC106,PvNAC24,PvNAC118,PvNAC160,PvNAC121,PvNAC116,PvNAC117,PvNAC56,PvNAC67,PvNAC139,PvNAC21,PvNAC95,PvNAC164,PvNAC159,PvNAC73,	2.27e-14
Biological process	positive regulation of cellular metabolic process	GO:0031325	6	2.04e-14	5.13354	29	1064	69	12996	PvNAC145,PvNAC72,PvNAC114,PvNAC142,PvNAC143,PvNAC120,PvNAC92,PvNAC151,PvNAC130,PvNAC166,PvNAC131,PvNAC86,PvNAC106,PvNAC24,PvNAC118,PvNAC54,PvNAC160,PvNAC121,PvNAC116,PvNAC19,PvNAC117,PvNAC56,PvNAC67,PvNAC139,PvNAC21,PvNAC95,PvNAC164,PvNAC159,PvNAC73,	2.05e-13
Biological process	macromolecule metabolic process	GO:0043170	3	2.31e-14	1.74961	66	7105	69	12996	PvNAC145,PvNAC72,PvNAC114,PvNAC142,PvNAC104,PvNAC94,PvNAC44,PvNAC143,PvNAC93,PvNAC26,PvNAC158,PvNAC85,PvNAC15,PvNAC120,PvNAC74,PvNAC92,PvNAC151,PvNAC130,PvNAC166,PvNAC131,PvNAC06,PvNAC86,PvNAC106,PvNAC24,PvNAC118,PvNAC127,PvNAC75,PvNAC157,PvNAC91,PvNAC52,PvNAC54,PvNAC160,PvNAC77,PvNAC121,PvNAC14,PvNAC116,PvNAC71,PvNAC19,PvNAC132,PvNAC09,PvNAC117,PvNAC56,PvNAC136,PvNAC11,PvNAC22,PvNAC126,PvNAC67,P…	2.27e-13
Biological process	embryonic meristem development	GO:0048508	6	3.22e-14	40.9452	10	46	69	12996	PvNAC158,PvNAC85,PvNAC157,PvNAC91,PvNAC09,PvNAC11,PvNAC135,PvNAC112,PvNAC90,PvNAC156,	3.09e-13
Biological process	positive regulation of metabolic process	GO:0009893	5	1.73e-13	4.72499	29	1156	69	12996	PvNAC145,PvNAC72,PvNAC114,PvNAC142,PvNAC143,PvNAC120,PvNAC92,PvNAC151,PvNAC130,PvNAC166,PvNAC131,PvNAC86,PvNAC106,PvNAC24,PvNAC118,PvNAC54,PvNAC160,PvNAC121,PvNAC116,PvNAC19,PvNAC117,PvNAC56,PvNAC67,PvNAC139,PvNAC21,PvNAC95,PvNAC164,PvNAC159,PvNAC73,	1.63e-12
Biological process	meristem structural organization	GO:0009933	4	2.09e-13	26.9068	11	77	69	12996	PvNAC158,PvNAC85,PvNAC127,PvNAC157,PvNAC91,PvNAC09,PvNAC11,PvNAC135,PvNAC112,PvNAC90,PvNAC156,	1.93e-12
Biological process	plant organ development	GO:0099402	4	6.81e-13	4.47712	29	1220	69	12996	PvNAC142,PvNAC94,PvNAC44,PvNAC93,PvNAC26,PvNAC158,PvNAC85,PvNAC92,PvNAC130,PvNAC106,PvNAC75,PvNAC157,PvNAC91,PvNAC52,PvNAC54,PvNAC19,PvNAC132,PvNAC09,PvNAC136,PvNAC11,PvNAC126,PvNAC135,PvNAC112,PvNAC88,PvNAC155,PvNAC08,PvNAC90,PvNAC156,PvNAC73,	6.16e-12
Biological process	positive regulation of macromolecule metabolic process	GO:0010604	6	9.37e-13	4.84323	27	1050	69	12996	PvNAC145,PvNAC72,PvNAC114,PvNAC142,PvNAC143,PvNAC120,PvNAC92,PvNAC151,PvNAC130,PvNAC166,PvNAC131,PvNAC86,PvNAC106,PvNAC24,PvNAC118,PvNAC160,PvNAC121,PvNAC116,PvNAC117,PvNAC56,PvNAC67,PvNAC139,PvNAC21,PvNAC95,PvNAC164,PvNAC159,PvNAC73,	8.3e-12
Biological process	anatomical structure arrangement	GO:0048532	3	1.58e-12	22.5198	11	92	69	12996	PvNAC158,PvNAC85,PvNAC127,PvNAC157,PvNAC91,PvNAC09,PvNAC11,PvNAC135,PvNAC112,PvNAC90,PvNAC156,	1.37e-11
Biological process	plant-type secondary cell wall biogenesis	GO:0009834	7	1.78e-12	22.2777	11	93	69	12996	PvNAC114,PvNAC120,PvNAC151,PvNAC86,PvNAC106,PvNAC118,PvNAC75,PvNAC116,PvNAC22,PvNAC155,PvNAC16,	1.52e-11
Biological process	developmental process	GO:0032502	2	3.34e-12	2.45353	47	3608	69	12996	PvNAC145,PvNAC114,PvNAC142,PvNAC104,PvNAC94,PvNAC44,PvNAC93,PvNAC26,PvNAC158,PvNAC85,PvNAC92,PvNAC151,PvNAC130,PvNAC86,PvNAC106,PvNAC24,PvNAC118,PvNAC127,PvNAC75,PvNAC157,PvNAC91,PvNAC52,PvNAC54,PvNAC160,PvNAC77,PvNAC116,PvNAC19,PvNAC132,PvNAC09,PvNAC56,PvNAC136,PvNAC11,PvNAC22,PvNAC126,PvNAC67,PvNAC135,PvNAC112,PvNAC88,PvNAC155,PvNAC08,PvNAC139,PvNAC90,PvNAC16,PvNAC156,PvNAC76,PvNAC159,PvNAC73,	2.8e-11
Biological process	xylem development	GO:0010089	6	7.49e-12	24.4608	10	77	69	12996	PvNAC114,PvNAC104,PvNAC151,PvNAC86,PvNAC118,PvNAC77,PvNAC116,PvNAC22,PvNAC16,PvNAC76,	6.16e-11
Biological process	flavonoid biosynthetic process	GO:0009813	4	1.16e-11	18.8348	11	110	69	12996	PvNAC72,PvNAC143,PvNAC26,PvNAC92,PvNAC130,PvNAC166,PvNAC24,PvNAC121,PvNAC117,PvNAC136,PvNAC08,	9.4e-11
Biological process	shoot system development	GO:0048367	5	1.86e-11	4.46403	26	1097	69	12996	PvNAC142,PvNAC104,PvNAC94,PvNAC93,PvNAC26,PvNAC158,PvNAC85,PvNAC92,PvNAC130,PvNAC157,PvNAC91,PvNAC52,PvNAC54,PvNAC77,PvNAC19,PvNAC132,PvNAC09,PvNAC136,PvNAC11,PvNAC135,PvNAC112,PvNAC08,PvNAC90,PvNAC156,PvNAC76,PvNAC73,	1.48e-10
Biological process	xylem vessel member cell differentiation	GO:0048759	6	1.99e-11	57.3233	7	23	69	12996	PvNAC114,PvNAC151,PvNAC86,PvNAC118,PvNAC116,PvNAC22,PvNAC16,	1.56e-10
Biological process	positive regulation of cell wall organization or biogenesis	GO:1903340	6	2.8e-11	54.9348	7	24	69	12996	PvNAC114,PvNAC151,PvNAC86,PvNAC118,PvNAC116,PvNAC22,PvNAC16,	2.15e-10
Biological process	positive regulation of secondary cell wall biogenesis	GO:1901348	7	2.8e-11	54.9348	7	24	69	12996	PvNAC114,PvNAC151,PvNAC86,PvNAC118,PvNAC116,PvNAC22,PvNAC16,	2.15e-10
Biological process	root cap development	GO:0048829	4	5.21e-11	80.7205	6	14	69	12996	PvNAC44,PvNAC106,PvNAC75,PvNAC126,PvNAC88,PvNAC155,	3.87e-10
Biological process	primary metabolic process	GO:0044238	3	1.99e-10	1.51136	66	8225	69	12996	PvNAC145,PvNAC72,PvNAC114,PvNAC142,PvNAC104,PvNAC94,PvNAC44,PvNAC143,PvNAC93,PvNAC26,PvNAC158,PvNAC85,PvNAC15,PvNAC120,PvNAC74,PvNAC92,PvNAC151,PvNAC130,PvNAC166,PvNAC131,PvNAC06,PvNAC86,PvNAC106,PvNAC24,PvNAC118,PvNAC127,PvNAC75,PvNAC157,PvNAC91,PvNAC52,PvNAC54,PvNAC160,PvNAC77,PvNAC121,PvNAC14,PvNAC116,PvNAC71,PvNAC19,PvNAC132,PvNAC09,PvNAC117,PvNAC56,PvNAC136,PvNAC11,PvNAC22,PvNAC126,PvNAC67,P…	1.46e-09
Biological process	regulation of flavonoid biosynthetic process	GO:0009962	6	2.21e-10	29.5448	8	51	69	12996	PvNAC72,PvNAC143,PvNAC92,PvNAC130,PvNAC166,PvNAC24,PvNAC121,PvNAC117,	1.59e-09
Biological process	tissue development	GO:0009888	4	3.62e-10	4.7356	22	875	69	12996	PvNAC114,PvNAC104,PvNAC158,PvNAC85,PvNAC151,PvNAC86,PvNAC118,PvNAC127,PvNAC157,PvNAC91,PvNAC52,PvNAC77,PvNAC116,PvNAC09,PvNAC11,PvNAC22,PvNAC135,PvNAC112,PvNAC90,PvNAC16,PvNAC156,PvNAC76,	2.57e-09
Biological process	flavonoid metabolic process	GO:0009812	3	5.61e-10	13.1963	11	157	69	12996	PvNAC72,PvNAC143,PvNAC26,PvNAC92,PvNAC130,PvNAC166,PvNAC24,PvNAC121,PvNAC117,PvNAC136,PvNAC08,	3.92e-09
Biological process	embryo development ending in seed dormancy	GO:0009793	6	6.62e-10	6.95973	16	433	69	12996	PvNAC142,PvNAC94,PvNAC93,PvNAC158,PvNAC85,PvNAC157,PvNAC91,PvNAC52,PvNAC132,PvNAC09,PvNAC11,PvNAC135,PvNAC112,PvNAC90,PvNAC156,PvNAC73,	4.56e-09
Biological process	response to auxin	GO:0009733	5	8.64e-10	6.83348	16	441	69	12996	PvNAC114,PvNAC44,PvNAC85,PvNAC15,PvNAC151,PvNAC86,PvNAC118,PvNAC91,PvNAC14,PvNAC116,PvNAC11,PvNAC126,PvNAC135,PvNAC112,PvNAC88,PvNAC90,	5.86e-09
Biological process	leaf senescence	GO:0010150	4	1.32e-09	10.4155	12	217	69	12996	PvNAC142,PvNAC94,PvNAC93,PvNAC26,PvNAC92,PvNAC130,PvNAC54,PvNAC19,PvNAC132,PvNAC136,PvNAC08,PvNAC73,	8.84e-09
Biological process	anatomical structure development	GO:0048856	3	1.7e-09	2.30428	42	3433	69	12996	PvNAC145,PvNAC114,PvNAC142,PvNAC104,PvNAC94,PvNAC44,PvNAC93,PvNAC26,PvNAC158,PvNAC85,PvNAC92,PvNAC151,PvNAC130,PvNAC86,PvNAC106,PvNAC118,PvNAC127,PvNAC75,PvNAC157,PvNAC91,PvNAC52,PvNAC54,PvNAC77,PvNAC116,PvNAC19,PvNAC132,PvNAC09,PvNAC136,PvNAC11,PvNAC22,PvNAC126,PvNAC67,PvNAC135,PvNAC112,PvNAC88,PvNAC155,PvNAC08,PvNAC90,PvNAC16,PvNAC156,PvNAC76,PvNAC73,	1.12e-08
Biological process	system development	GO:0048731	4	1.99e-09	2.77703	34	2306	69	12996	PvNAC145,PvNAC142,PvNAC104,PvNAC94,PvNAC44,PvNAC93,PvNAC26,PvNAC158,PvNAC85,PvNAC92,PvNAC130,PvNAC106,PvNAC75,PvNAC157,PvNAC91,PvNAC52,PvNAC54,PvNAC77,PvNAC19,PvNAC132,PvNAC09,PvNAC136,PvNAC11,PvNAC126,PvNAC67,PvNAC135,PvNAC112,PvNAC88,PvNAC155,PvNAC08,PvNAC90,PvNAC156,PvNAC76,PvNAC73,	1.29e-08
Biological process	plant organ senescence	GO:0090693	3	2e-09	10.0452	12	225	69	12996	PvNAC142,PvNAC94,PvNAC93,PvNAC26,PvNAC92,PvNAC130,PvNAC54,PvNAC19,PvNAC132,PvNAC136,PvNAC08,PvNAC73,	1.28e-08
Biological process	regulation of secondary cell wall biogenesis	GO:2000652	6	2.41e-09	30.6613	7	43	69	12996	PvNAC114,PvNAC151,PvNAC86,PvNAC118,PvNAC116,PvNAC22,PvNAC16,	1.52e-08
Biological process	plant-type cell wall biogenesis	GO:0009832	6	2.55e-09	11.4466	11	181	69	12996	PvNAC114,PvNAC120,PvNAC151,PvNAC86,PvNAC106,PvNAC118,PvNAC75,PvNAC116,PvNAC22,PvNAC155,PvNAC16,	1.59e-08
Biological process	phloem or xylem histogenesis	GO:0010087	5	5.18e-09	12.7262	10	148	69	12996	PvNAC114,PvNAC104,PvNAC151,PvNAC86,PvNAC118,PvNAC77,PvNAC116,PvNAC22,PvNAC16,PvNAC76,	3.18e-08
Biological process	embryo development	GO:0009790	5	9.99e-09	5.76207	16	523	69	12996	PvNAC142,PvNAC94,PvNAC93,PvNAC158,PvNAC85,PvNAC157,PvNAC91,PvNAC52,PvNAC132,PvNAC09,PvNAC11,PvNAC135,PvNAC112,PvNAC90,PvNAC156,PvNAC73,	6.06e-08
Biological process	cell wall biogenesis	GO:0042546	5	1.04e-08	10.0088	11	207	69	12996	PvNAC114,PvNAC120,PvNAC151,PvNAC86,PvNAC106,PvNAC118,PvNAC75,PvNAC116,PvNAC22,PvNAC155,PvNAC16,	6.25e-08
Biological process	regulation of leaf senescence	GO:1900055	5	1.27e-08	24.4155	7	54	69	12996	PvNAC142,PvNAC26,PvNAC54,PvNAC19,PvNAC136,PvNAC08,PvNAC73,	7.48e-08
Biological process	regulation of cell wall organization or biogenesis	GO:1903338	5	1.44e-08	23.9715	7	55	69	12996	PvNAC114,PvNAC151,PvNAC86,PvNAC118,PvNAC116,PvNAC22,PvNAC16,	8.43e-08
Biological process	cellular metabolic process	GO:0044237	3	1.93e-08	1.40178	66	8868	69	12996	PvNAC145,PvNAC72,PvNAC114,PvNAC142,PvNAC104,PvNAC94,PvNAC44,PvNAC143,PvNAC93,PvNAC26,PvNAC158,PvNAC85,PvNAC15,PvNAC120,PvNAC74,PvNAC92,PvNAC151,PvNAC130,PvNAC166,PvNAC131,PvNAC06,PvNAC86,PvNAC106,PvNAC24,PvNAC118,PvNAC127,PvNAC75,PvNAC157,PvNAC91,PvNAC52,PvNAC54,PvNAC160,PvNAC77,PvNAC121,PvNAC14,PvNAC116,PvNAC71,PvNAC19,PvNAC132,PvNAC09,PvNAC117,PvNAC56,PvNAC136,PvNAC11,PvNAC22,PvNAC126,PvNAC67,P…	1.11e-07
Biological process	cellular response to auxin stimulus	GO:0071365	6	7.24e-08	9.65886	10	195	69	12996	PvNAC85,PvNAC15,PvNAC118,PvNAC91,PvNAC14,PvNAC116,PvNAC11,PvNAC135,PvNAC112,PvNAC90,	4.12e-07
Biological process	root system development	GO:0022622	5	7.31e-08	4.99762	16	603	69	12996	PvNAC44,PvNAC158,PvNAC85,PvNAC106,PvNAC75,PvNAC157,PvNAC91,PvNAC11,PvNAC126,PvNAC135,PvNAC112,PvNAC88,PvNAC155,PvNAC90,PvNAC156,PvNAC73,	4.11e-07
Biological process	root development	GO:0048364	5	7.31e-08	4.99762	16	603	69	12996	PvNAC44,PvNAC158,PvNAC85,PvNAC106,PvNAC75,PvNAC157,PvNAC91,PvNAC11,PvNAC126,PvNAC135,PvNAC112,PvNAC88,PvNAC155,PvNAC90,PvNAC156,PvNAC73,	4.11e-07
Biological process	lateral root development	GO:0048527	7	8e-08	11.4536	9	148	69	12996	PvNAC158,PvNAC85,PvNAC157,PvNAC91,PvNAC11,PvNAC135,PvNAC112,PvNAC90,PvNAC156,	4.39e-07
Biological process	shoot system morphogenesis	GO:0010016	4	1.01e-07	9.32415	10	202	69	12996	PvNAC158,PvNAC85,PvNAC157,PvNAC91,PvNAC09,PvNAC11,PvNAC135,PvNAC112,PvNAC90,PvNAC156,	5.47e-07
Biological process	response to high light intensity	GO:0009644	7	1.19e-07	13.5746	8	111	69	12996	PvNAC72,PvNAC143,PvNAC92,PvNAC130,PvNAC166,PvNAC24,PvNAC121,PvNAC117,	6.38e-07
Biological process	plant-type cell wall organization or biogenesis	GO:0071669	4	2.14e-07	7.45261	11	278	69	12996	PvNAC114,PvNAC120,PvNAC151,PvNAC86,PvNAC106,PvNAC118,PvNAC75,PvNAC116,PvNAC22,PvNAC155,PvNAC16,	1.11e-06
Biological process	seed development	GO:0048316	5	2.79e-07	4.53168	16	665	69	12996	PvNAC142,PvNAC94,PvNAC93,PvNAC158,PvNAC85,PvNAC157,PvNAC91,PvNAC52,PvNAC132,PvNAC09,PvNAC11,PvNAC135,PvNAC112,PvNAC90,PvNAC156,PvNAC73,	1.43e-06
Biological process	multicellular organismal process	GO:0032501	2	3.6e-07	2.13572	37	3263	69	12996	PvNAC145,PvNAC142,PvNAC104,PvNAC94,PvNAC44,PvNAC93,PvNAC26,PvNAC158,PvNAC85,PvNAC120,PvNAC92,PvNAC130,PvNAC106,PvNAC75,PvNAC157,PvNAC91,PvNAC52,PvNAC54,PvNAC77,PvNAC19,PvNAC132,PvNAC09,PvNAC136,PvNAC11,PvNAC22,PvNAC126,PvNAC67,PvNAC135,PvNAC112,PvNAC88,PvNAC155,PvNAC08,PvNAC90,PvNAC16,PvNAC156,PvNAC76,PvNAC73,	1.82e-06
Biological process	formation of plant organ boundary	GO:0090691	5	4.68e-07	31.3913	5	30	69	12996	PvNAC158,PvNAC127,PvNAC157,PvNAC09,PvNAC156,	2.35e-06
Biological process	fruit development	GO:0010154	5	5.34e-07	4.31743	16	698	69	12996	PvNAC142,PvNAC94,PvNAC93,PvNAC158,PvNAC85,PvNAC157,PvNAC91,PvNAC52,PvNAC132,PvNAC09,PvNAC11,PvNAC135,PvNAC112,PvNAC90,PvNAC156,PvNAC73,	2.65e-06
Biological process	meristem development	GO:0048507	5	8.41e-07	6.49475	11	319	69	12996	PvNAC158,PvNAC85,PvNAC127,PvNAC157,PvNAC91,PvNAC09,PvNAC11,PvNAC135,PvNAC112,PvNAC90,PvNAC156,	4.08e-06
Biological process	formation of anatomical boundary	GO:0048859	4	8.99e-07	27.6982	5	34	69	12996	PvNAC158,PvNAC127,PvNAC157,PvNAC09,PvNAC156,	4.32e-06
Biological process	positive regulation of cellular component biogenesis	GO:0044089	6	9.43e-07	13.1843	7	100	69	12996	PvNAC114,PvNAC151,PvNAC86,PvNAC118,PvNAC116,PvNAC22,PvNAC16,	4.48e-06
Biological process	multicellular organism development	GO:0007275	4	1.01e-06	2.18114	34	2936	69	12996	PvNAC145,PvNAC142,PvNAC104,PvNAC94,PvNAC44,PvNAC93,PvNAC26,PvNAC158,PvNAC85,PvNAC92,PvNAC130,PvNAC106,PvNAC75,PvNAC157,PvNAC91,PvNAC52,PvNAC54,PvNAC77,PvNAC19,PvNAC132,PvNAC09,PvNAC136,PvNAC11,PvNAC126,PvNAC67,PvNAC135,PvNAC112,PvNAC88,PvNAC155,PvNAC08,PvNAC90,PvNAC156,PvNAC76,PvNAC73,	4.76e-06
Biological process	post-embryonic root development	GO:0048528	6	1.08e-06	8.43348	9	201	69	12996	PvNAC158,PvNAC85,PvNAC157,PvNAC91,PvNAC11,PvNAC135,PvNAC112,PvNAC90,PvNAC156,	5.01e-06
Biological process	regulation of leaf development	GO:2000024	5	1.23e-06	12.6773	7	104	69	12996	PvNAC142,PvNAC26,PvNAC54,PvNAC19,PvNAC136,PvNAC08,PvNAC73,	5.68e-06
Biological process	leaf development	GO:0048366	6	1.29e-06	5.05893	13	484	69	12996	PvNAC142,PvNAC94,PvNAC93,PvNAC26,PvNAC92,PvNAC130,PvNAC54,PvNAC19,PvNAC132,PvNAC09,PvNAC136,PvNAC08,PvNAC73,	5.91e-06
Biological process	metabolic process	GO:0008152	2	1.96e-06	1.29665	66	9587	69	12996	PvNAC145,PvNAC72,PvNAC114,PvNAC142,PvNAC104,PvNAC94,PvNAC44,PvNAC143,PvNAC93,PvNAC26,PvNAC158,PvNAC85,PvNAC15,PvNAC120,PvNAC74,PvNAC92,PvNAC151,PvNAC130,PvNAC166,PvNAC131,PvNAC06,PvNAC86,PvNAC106,PvNAC24,PvNAC118,PvNAC127,PvNAC75,PvNAC157,PvNAC91,PvNAC52,PvNAC54,PvNAC160,PvNAC77,PvNAC121,PvNAC14,PvNAC116,PvNAC71,PvNAC19,PvNAC132,PvNAC09,PvNAC117,PvNAC56,PvNAC136,PvNAC11,PvNAC22,PvNAC126,PvNAC67,P…	8.84e-06
Biological process	response to light intensity	GO:0009642	6	4.72e-06	8.37101	8	180	69	12996	PvNAC72,PvNAC143,PvNAC92,PvNAC130,PvNAC166,PvNAC24,PvNAC121,PvNAC117,	2.09e-05
Biological process	phyllome development	GO:0048827	5	8.44e-06	3.95926	14	666	69	12996	PvNAC142,PvNAC94,PvNAC93,PvNAC26,PvNAC92,PvNAC130,PvNAC52,PvNAC54,PvNAC19,PvNAC132,PvNAC09,PvNAC136,PvNAC08,PvNAC73,	3.64e-05
Biological process	obsolete aging	GO:0007568	0	1.14e-05	7.42257	8	203	69	12996	PvNAC94,PvNAC93,PvNAC26,PvNAC92,PvNAC130,PvNAC132,PvNAC136,PvNAC08,	4.87e-05
Biological process	post-embryonic plant organ development	GO:0090696	5	1.28e-05	6.2321	9	272	69	12996	PvNAC158,PvNAC85,PvNAC157,PvNAC91,PvNAC11,PvNAC135,PvNAC112,PvNAC90,PvNAC156,	5.35e-05
Biological process	xylan metabolic process	GO:0045491	8	2.18e-05	14.7147	5	64	69	12996	PvNAC114,PvNAC151,PvNAC86,PvNAC118,PvNAC116,	8.89e-05
Biological process	cell wall organization or biogenesis	GO:0071554	3	2.88e-05	4.48447	11	462	69	12996	PvNAC114,PvNAC120,PvNAC151,PvNAC86,PvNAC106,PvNAC118,PvNAC75,PvNAC116,PvNAC22,PvNAC155,PvNAC16,	0.000113
Biological process	reproductive process	GO:0022414	2	4.56e-05	2.34797	23	1845	69	12996	PvNAC145,PvNAC142,PvNAC94,PvNAC93,PvNAC158,PvNAC85,PvNAC120,PvNAC157,PvNAC91,PvNAC52,PvNAC160,PvNAC132,PvNAC09,PvNAC56,PvNAC11,PvNAC67,PvNAC135,PvNAC112,PvNAC139,PvNAC90,PvNAC156,PvNAC159,PvNAC73,	0.000174
Biological process	regulation of cell division	GO:0051302	5	5.36e-05	8.96894	6	126	69	12996	PvNAC44,PvNAC158,PvNAC157,PvNAC126,PvNAC88,PvNAC156,	0.000203
Biological process	response to water deprivation	GO:0009414	6	6.24e-05	4.5385	10	415	69	12996	PvNAC145,PvNAC92,PvNAC130,PvNAC131,PvNAC06,PvNAC67,PvNAC21,PvNAC95,PvNAC164,PvNAC73,	0.000232
Biological process	response to water	GO:0009415	5	6.63e-05	4.50593	10	418	69	12996	PvNAC145,PvNAC92,PvNAC130,PvNAC131,PvNAC06,PvNAC67,PvNAC21,PvNAC95,PvNAC164,PvNAC73,	0.000244
Biological process	response to abiotic stimulus	GO:0009628	3	0.000106	2.11722	25	2224	69	12996	PvNAC145,PvNAC72,PvNAC105,PvNAC143,PvNAC26,PvNAC17,PvNAC92,PvNAC130,PvNAC166,PvNAC131,PvNAC06,PvNAC24,PvNAC160,PvNAC121,PvNAC117,PvNAC56,PvNAC136,PvNAC67,PvNAC08,PvNAC139,PvNAC21,PvNAC95,PvNAC164,PvNAC159,PvNAC73,	0.000375
Biological process	positive regulation of developmental process	GO:0051094	5	0.00011	5.40065	8	279	69	12996	PvNAC145,PvNAC142,PvNAC75,PvNAC54,PvNAC19,PvNAC67,PvNAC155,PvNAC73,	0.000386
Biological process	regulation of cellular component biogenesis	GO:0044087	5	0.000124	6.24851	7	211	69	12996	PvNAC114,PvNAC151,PvNAC86,PvNAC118,PvNAC116,PvNAC22,PvNAC16,	0.000432
Biological process	hemicellulose metabolic process	GO:0010410	7	0.000139	10.0185	5	94	69	12996	PvNAC114,PvNAC151,PvNAC86,PvNAC118,PvNAC116,	0.000481
Biological process	reproductive system development	GO:0061458	5	0.000169	2.5169	18	1347	69	12996	PvNAC145,PvNAC142,PvNAC94,PvNAC93,PvNAC158,PvNAC85,PvNAC157,PvNAC91,PvNAC52,PvNAC132,PvNAC09,PvNAC11,PvNAC67,PvNAC135,PvNAC112,PvNAC90,PvNAC156,PvNAC73,	0.000578
Biological process	reproductive structure development	GO:0048608	4	0.000169	2.5169	18	1347	69	12996	PvNAC145,PvNAC142,PvNAC94,PvNAC93,PvNAC158,PvNAC85,PvNAC157,PvNAC91,PvNAC52,PvNAC132,PvNAC09,PvNAC11,PvNAC67,PvNAC135,PvNAC112,PvNAC90,PvNAC156,PvNAC73,	0.000578
Biological process	response to osmotic stress	GO:0006970	4	0.000178	3.39365	12	666	69	12996	PvNAC105,PvNAC26,PvNAC17,PvNAC131,PvNAC06,PvNAC121,PvNAC136,PvNAC08,PvNAC21,PvNAC95,PvNAC164,PvNAC73,	0.000594
Biological process	response to oxygen-containing compound	GO:1901700	4	0.000259	2.21338	21	1787	69	12996	PvNAC145,PvNAC114,PvNAC142,PvNAC15,PvNAC92,PvNAC151,PvNAC130,PvNAC131,PvNAC06,PvNAC86,PvNAC118,PvNAC52,PvNAC14,PvNAC116,PvNAC22,PvNAC67,PvNAC21,PvNAC95,PvNAC16,PvNAC164,PvNAC73,	0.000834
Biological process	response to salt stress	GO:0009651	5	0.000259	3.50563	11	591	69	12996	PvNAC105,PvNAC26,PvNAC17,PvNAC131,PvNAC06,PvNAC136,PvNAC08,PvNAC21,PvNAC95,PvNAC164,PvNAC73,	0.000828
Biological process	regulation of programmed cell death	GO:0043067	5	0.000269	6.68691	6	169	69	12996	PvNAC114,PvNAC104,PvNAC151,PvNAC86,PvNAC77,PvNAC76,	0.000857
Biological process	auxin-activated signaling pathway	GO:0009734	7	0.000287	6.6087	6	171	69	12996	PvNAC85,PvNAC91,PvNAC11,PvNAC135,PvNAC112,PvNAC90,	0.0009
Biological process	response to radiation	GO:0009314	4	0.000365	2.79626	14	943	69	12996	PvNAC145,PvNAC72,PvNAC143,PvNAC92,PvNAC130,PvNAC166,PvNAC24,PvNAC160,PvNAC121,PvNAC117,PvNAC56,PvNAC67,PvNAC139,PvNAC159,	0.00112286
Biological process	response to chemical	GO:0042221	3	0.000405	1.74866	31	3339	69	12996	PvNAC145,PvNAC114,PvNAC142,PvNAC44,PvNAC85,PvNAC15,PvNAC92,PvNAC151,PvNAC130,PvNAC131,PvNAC06,PvNAC86,PvNAC118,PvNAC91,PvNAC52,PvNAC121,PvNAC14,PvNAC116,PvNAC11,PvNAC22,PvNAC126,PvNAC67,PvNAC135,PvNAC112,PvNAC88,PvNAC21,PvNAC90,PvNAC95,PvNAC16,PvNAC164,PvNAC73,	0.00122749
Biological process	response to brassinosteroid	GO:0009741	5	0.000503	7.59467	5	124	69	12996	PvNAC114,PvNAC151,PvNAC86,PvNAC118,PvNAC116,	0.0014499
Biological process	cell differentiation	GO:0030154	4	0.000573	2.67431	14	986	69	12996	PvNAC114,PvNAC151,PvNAC86,PvNAC24,PvNAC118,PvNAC75,PvNAC160,PvNAC116,PvNAC56,PvNAC22,PvNAC155,PvNAC139,PvNAC16,PvNAC159,	0.00163056
Biological process	obsolete reproduction	GO:0000003	0	0.000617	2.19681	19	1629	69	12996	PvNAC145,PvNAC142,PvNAC94,PvNAC93,PvNAC158,PvNAC85,PvNAC120,PvNAC157,PvNAC91,PvNAC52,PvNAC132,PvNAC09,PvNAC11,PvNAC67,PvNAC135,PvNAC112,PvNAC90,PvNAC156,PvNAC73,	0.00171281
Biological process	obsolete regulation of cell death	GO:0010941	0	0.000678	5.62232	6	201	69	12996	PvNAC114,PvNAC104,PvNAC151,PvNAC86,PvNAC77,PvNAC76,	0.00187038
Biological process	cell wall polysaccharide metabolic process	GO:0010383	6	0.000692	7.08075	5	133	69	12996	PvNAC114,PvNAC151,PvNAC86,PvNAC118,PvNAC116,	0.00190005
Biological process	response to acid chemical	GO:0001101	4	0.000722	2.39934	16	1256	69	12996	PvNAC145,PvNAC114,PvNAC92,PvNAC151,PvNAC130,PvNAC131,PvNAC06,PvNAC86,PvNAC118,PvNAC52,PvNAC116,PvNAC67,PvNAC21,PvNAC95,PvNAC164,PvNAC73,	0.00196945
Biological process	response to stimulus	GO:0050896	2	0.000852	1.42568	45	5945	69	12996	PvNAC145,PvNAC72,PvNAC105,PvNAC114,PvNAC142,PvNAC44,PvNAC143,PvNAC26,PvNAC17,PvNAC85,PvNAC15,PvNAC92,PvNAC151,PvNAC130,PvNAC166,PvNAC131,PvNAC06,PvNAC86,PvNAC24,PvNAC118,PvNAC91,PvNAC52,PvNAC160,PvNAC121,PvNAC14,PvNAC116,PvNAC117,PvNAC56,PvNAC136,PvNAC11,PvNAC22,PvNAC126,PvNAC67,PvNAC135,PvNAC112,PvNAC88,PvNAC08,PvNAC139,PvNAC21,PvNAC90,PvNAC95,PvNAC16,PvNAC164,PvNAC159,PvNAC73,	0.00229613
Biological process	cell wall macromolecule metabolic process	GO:0044036	4	0.00118914	6.27826	5	150	69	12996	PvNAC114,PvNAC151,PvNAC86,PvNAC118,PvNAC116,	0.00307973
Biological process	developmental process involved in reproduction	GO:0003006	3	0.00138322	2.11627	18	1602	69	12996	PvNAC145,PvNAC142,PvNAC94,PvNAC93,PvNAC158,PvNAC85,PvNAC157,PvNAC91,PvNAC52,PvNAC132,PvNAC09,PvNAC11,PvNAC67,PvNAC135,PvNAC112,PvNAC90,PvNAC156,PvNAC73,	0.0034845
Biological process	cellular response to hormone stimulus	GO:0032870	5	0.00162021	2.64968	12	853	69	12996	PvNAC142,PvNAC85,PvNAC15,PvNAC118,PvNAC91,PvNAC14,PvNAC116,PvNAC11,PvNAC135,PvNAC112,PvNAC90,PvNAC73,	0.00405933
Biological process	response to hormone	GO:0009725	4	0.00198939	1.99477	19	1794	69	12996	PvNAC114,PvNAC142,PvNAC44,PvNAC85,PvNAC15,PvNAC151,PvNAC86,PvNAC118,PvNAC91,PvNAC52,PvNAC14,PvNAC116,PvNAC11,PvNAC126,PvNAC135,PvNAC112,PvNAC88,PvNAC90,PvNAC73,	0.0049307
Biological process	regulation of shoot system development	GO:0048831	5	0.00233591	3.81051	7	346	69	12996	PvNAC142,PvNAC26,PvNAC54,PvNAC19,PvNAC136,PvNAC08,PvNAC73,	0.00566765
Biological process	cellular response to endogenous stimulus	GO:0071495	4	0.00249538	2.5169	12	898	69	12996	PvNAC142,PvNAC85,PvNAC15,PvNAC118,PvNAC91,PvNAC14,PvNAC116,PvNAC11,PvNAC135,PvNAC112,PvNAC90,PvNAC73,	0.00602287
Biological process	response to endogenous stimulus	GO:0009719	3	0.00252481	1.95446	19	1831	69	12996	PvNAC114,PvNAC142,PvNAC44,PvNAC85,PvNAC15,PvNAC151,PvNAC86,PvNAC118,PvNAC91,PvNAC52,PvNAC14,PvNAC116,PvNAC11,PvNAC126,PvNAC135,PvNAC112,PvNAC88,PvNAC90,PvNAC73,	0.00606217
Biological process	positive regulation of response to stimulus	GO:0048584	5	0.00265682	3.32623	8	453	69	12996	PvNAC145,PvNAC15,PvNAC06,PvNAC121,PvNAC14,PvNAC67,PvNAC21,PvNAC73,	0.00631338
Biological process	programmed cell death	GO:0012501	4	0.00272942	4.28063	6	264	69	12996	PvNAC114,PvNAC104,PvNAC151,PvNAC86,PvNAC77,PvNAC76,	0.00645262
Biological process	regulation of developmental process	GO:0050793	4	0.00292164	2.35435	13	1040	69	12996	PvNAC145,PvNAC142,PvNAC26,PvNAC75,PvNAC52,PvNAC54,PvNAC19,PvNAC09,PvNAC136,PvNAC67,PvNAC155,PvNAC08,PvNAC73,	0.00687181
Biological process	cellular developmental process	GO:0048869	3	0.00296219	2.25373	14	1170	69	12996	PvNAC114,PvNAC151,PvNAC86,PvNAC24,PvNAC118,PvNAC75,PvNAC160,PvNAC116,PvNAC56,PvNAC22,PvNAC155,PvNAC139,PvNAC16,PvNAC159,	0.00693182
Biological process	positive regulation of multicellular organismal process	GO:0051240	5	0.00358521	4.05049	6	279	69	12996	PvNAC145,PvNAC142,PvNAC54,PvNAC19,PvNAC67,PvNAC73,	0.00826391
Biological process	post-embryonic development	GO:0009791	3	0.00365276	1.94062	18	1747	69	12996	PvNAC145,PvNAC142,PvNAC94,PvNAC93,PvNAC158,PvNAC85,PvNAC157,PvNAC91,PvNAC52,PvNAC132,PvNAC09,PvNAC11,PvNAC67,PvNAC135,PvNAC112,PvNAC90,PvNAC156,PvNAC73,	0.00837773
Biological process	cell death	GO:0008219	3	0.00371288	4.02166	6	281	69	12996	PvNAC114,PvNAC104,PvNAC151,PvNAC86,PvNAC77,PvNAC76,	0.0084317
Biological process	pigment metabolic process	GO:0042440	3	0.00490718	4.52759	5	208	69	12996	PvNAC26,PvNAC54,PvNAC19,PvNAC136,PvNAC08,	0.010824
Biological process	hormone-mediated signaling pathway	GO:0009755	6	0.00612498	2.5013	10	753	69	12996	PvNAC142,PvNAC85,PvNAC15,PvNAC91,PvNAC14,PvNAC11,PvNAC135,PvNAC112,PvNAC90,PvNAC73,	0.0131331
Biological process	regulation of multicellular organismal development	GO:2000026	5	0.00641022	2.4848	10	758	69	12996	PvNAC145,PvNAC142,PvNAC26,PvNAC52,PvNAC54,PvNAC19,PvNAC136,PvNAC67,PvNAC08,PvNAC73,	0.0136811
Biological process	response to abscisic acid	GO:0009737	6	0.00781449	2.57228	9	659	69	12996	PvNAC114,PvNAC142,PvNAC15,PvNAC151,PvNAC86,PvNAC118,PvNAC14,PvNAC116,PvNAC73,	0.016011
Biological process	carbohydrate metabolic process	GO:0005975	4	0.00801506	2.76474	8	545	69	12996	PvNAC114,PvNAC26,PvNAC151,PvNAC86,PvNAC118,PvNAC116,PvNAC136,PvNAC08,	0.0162773
Biological process	response to cytokinin	GO:0009735	5	0.00872319	3.94033	5	239	69	12996	PvNAC114,PvNAC151,PvNAC86,PvNAC118,PvNAC116,	0.0176377
Biological process	response to alcohol	GO:0097305	5	0.00941781	2.49651	9	679	69	12996	PvNAC114,PvNAC142,PvNAC15,PvNAC151,PvNAC86,PvNAC118,PvNAC14,PvNAC116,PvNAC73,	0.0187949
Biological process	obsolete response to organic substance	GO:0010033	0	0.0102561	1.72131	19	2079	69	12996	PvNAC114,PvNAC44,PvNAC85,PvNAC15,PvNAC151,PvNAC86,PvNAC118,PvNAC91,PvNAC52,PvNAC14,PvNAC116,PvNAC11,PvNAC22,PvNAC126,PvNAC135,PvNAC112,PvNAC88,PvNAC90,PvNAC16,	0.0202921
Biological process	cell division	GO:0051301	3	0.0108247	3.21047	6	352	69	12996	PvNAC44,PvNAC158,PvNAC157,PvNAC126,PvNAC88,PvNAC156,	0.0212349
Biological process	obsolete cellular response to organic substance	GO:0071310	0	0.0113302	2.283	10	825	69	12996	PvNAC85,PvNAC15,PvNAC118,PvNAC91,PvNAC14,PvNAC116,PvNAC11,PvNAC135,PvNAC112,PvNAC90,	0.0219463
Biological process	response to light stimulus	GO:0009416	5	0.0159871	2.16492	10	870	69	12996	PvNAC145,PvNAC72,PvNAC143,PvNAC92,PvNAC130,PvNAC166,PvNAC24,PvNAC121,PvNAC117,PvNAC67,	0.0303295
Biological process	regulation of multicellular organismal process	GO:0051239	4	0.0164617	2.15501	10	874	69	12996	PvNAC145,PvNAC142,PvNAC26,PvNAC52,PvNAC54,PvNAC19,PvNAC136,PvNAC67,PvNAC08,PvNAC73,	0.0311019
Biological process	regulation of reproductive process	GO:2000241	4	0.0192383	2.82522	6	400	69	12996	PvNAC145,PvNAC160,PvNAC56,PvNAC67,PvNAC139,PvNAC159,	0.0357615
Biological process	cellular process	GO:0009987	2	0.0192667	1.08506	67	11630	69	12996	PvNAC145,PvNAC72,PvNAC114,PvNAC142,PvNAC104,PvNAC94,PvNAC44,PvNAC143,PvNAC93,PvNAC26,PvNAC158,PvNAC85,PvNAC15,PvNAC120,PvNAC74,PvNAC92,PvNAC151,PvNAC130,PvNAC166,PvNAC131,PvNAC06,PvNAC86,PvNAC106,PvNAC24,PvNAC118,PvNAC127,PvNAC75,PvNAC157,PvNAC91,PvNAC52,PvNAC54,PvNAC160,PvNAC77,PvNAC121,PvNAC14,PvNAC116,PvNAC71,PvNAC163,PvNAC19,PvNAC132,PvNAC09,PvNAC117,PvNAC56,PvNAC136,PvNAC11,PvNAC22,PvNAC126,…	0.0356706
Biological process	polysaccharide metabolic process	GO:0005976	5	0.0217073	3.1287	5	301	69	12996	PvNAC114,PvNAC151,PvNAC86,PvNAC118,PvNAC116,	0.0398687
Biological process	response to stress	GO:0006950	3	0.024299	1.45151	25	3244	69	12996	PvNAC145,PvNAC105,PvNAC142,PvNAC26,PvNAC17,PvNAC92,PvNAC130,PvNAC131,PvNAC06,PvNAC118,PvNAC160,PvNAC121,PvNAC116,PvNAC56,PvNAC136,PvNAC22,PvNAC67,PvNAC08,PvNAC139,PvNAC21,PvNAC95,PvNAC16,PvNAC164,PvNAC159,PvNAC73,	0.0444518
Biological process	anatomical structure morphogenesis	GO:0009653	3	0.0300626	1.81249	12	1247	69	12996	PvNAC158,PvNAC85,PvNAC127,PvNAC157,PvNAC91,PvNAC52,PvNAC09,PvNAC11,PvNAC135,PvNAC112,PvNAC90,PvNAC156,	0.0530991
Biological process	response to fungus	GO:0009620	6	0.0389111	2.39425	6	472	69	12996	PvNAC114,PvNAC151,PvNAC86,PvNAC118,PvNAC116,PvNAC73,	0.0674361
Biological process	flower development	GO:0009908	7	0.0414937	2.17205	7	607	69	12996	PvNAC94,PvNAC93,PvNAC158,PvNAC157,PvNAC52,PvNAC132,PvNAC156,	0.0716427
Biological process	reproductive shoot system development	GO:0090567	6	0.0463093	2.11967	7	622	69	12996	PvNAC94,PvNAC93,PvNAC158,PvNAC157,PvNAC52,PvNAC132,PvNAC156,	0.0784874
