# Supplementary material for: Genome-Wide Identification and Expression Analysis of NAC Gene Family Members in Seashore Paspalum Under Salt Stress
Source: Plants (Basel). 2024 Dec 23;13(24):3595. doi: 10.3390/plants13243595 (PMC11678376; doi:10.3390/plants13243595)
Supplement: Supplementary file 1 [file plants-13-03595-s001.zip › Table S5.xlsx]

## Sheet: Sheet1
Table S5. Primers used in qRT-PCR.
Primer name	Primer sequence（5’-3’）
PvNAC06-F/R	CTGGTGGAGCACTACCTGTG / TGGGCGTGAAGAAGTACCAC
PvNAC17-F/R	GCTTGATGACTGGGTGCTCT / AGCCCGTTGCCTATTTGGAA
PvNAC38-F/R	TGGATCATGCACGAGTACCG / TCAGAAGAATGGGAAGCCGC
PvNAC53-F/R	CCTCTCCACAGCGGACAATT / CACTCGTCGTCCGTCATCAT
PvNAC71-F/R	AGCCGTGGTTCTACTTCTGC / CACGTCGTCACCGTATGGAT
PvNAC73-F/R	TACGGCGAGAAGGAGTGGTA / CTCCCACTCGCTGATCTTGG
PvNAC142-F/R	TGGATCATGCACGAGTACCG / CCCAGTACGTGAGGATGTCC
PvNAC162-F/R	AGCGCGAGTGGTACTTCTTC / CTAGGGGCATCGTCATCACC
PvActin1-F/R	CTTCTCTCAGCACTTTCCAACA / AAACATAACCTGCAATCTCTCC
PvSAND-F/R	CGGGGATTATGTTCTATTTTGC / TTATGGTACTGCCTGTGTCGGT
