# Supplementary material for: Genome-Wide Identification and Expression Analysis of NAC Gene Family Members in Seashore Paspalum Under Salt Stress
Source: Plants (Basel). 2024 Dec 23;13(24):3595. doi: 10.3390/plants13243595 (PMC11678376; doi:10.3390/plants13243595)
Supplement: Supplementary file 1 [file plants-13-03595-s001.zip › Table S6.xlsx]

## Sheet: PvNAC protein interaction netwo
Table S6. Predicted PPI network of PvNACs
#node1	node2	node1 string ID	node2 string ID	neighborhood on chromosome	gene fusion	phylogenetic cooccurrence	homology	coexpression	experimentally determined interaction	database annotated	automated textmining	combined score
AP2	PvNAC06	3702.P47927	3702.Q9C598	0	0	0	0	0	0	0	0.514	0.514
AP2	CCA1	3702.P47927	3702.P92973	0	0	0	0	0	0	0.051	0.697	0.7
AP2	MYC2	3702.P47927	3702.Q39204	0	0	0	0	0	0	0	0.822	0.822
AP2	BZIP8	3702.P47927	3702.Q9CA46	0	0	0	0	0	0	0	0.96	0.96
BZIP8	CLPD	3702.Q9CA46	3702.P42762	0	0	0	0	0	0	0	0.545	0.545
BZIP8	CCA1	3702.Q9CA46	3702.P92973	0	0	0	0	0	0	0	0.719	0.719
BZIP8	MYC2	3702.Q9CA46	3702.Q39204	0	0	0	0	0	0	0	0.795	0.795
BZIP8	PvNAC06	3702.Q9CA46	3702.Q9C598	0	0	0	0	0	0	0	0.542	0.542
CCA1	CYP72C1	3702.P92973	3702.Q9SHG5	0	0	0	0	0	0	0	0.431	0.431
CCA1	MYC2	3702.P92973	3702.Q39204	0	0	0	0	0	0	0	0.541	0.541
CCA1	PvNAC06	3702.P92973	3702.Q9C598	0	0	0	0	0	0	0	0.761	0.761
CLPD	MYC2	3702.P42762	3702.Q39204	0	0	0	0	0	0	0	0.549	0.549
CLPD	PvNAC06	3702.P42762	3702.Q9C598	0	0	0	0	0.097	0	0	0.54	0.566
CYP72C1	PvNAC06	3702.Q9SHG5	3702.Q9C598	0	0	0	0	0	0	0	0.863	0.863
CYP734A1	PvNAC06	3702.O48786	3702.Q9C598	0	0	0	0	0	0	0	0.633	0.633
MYC2	PvNAC06	3702.Q39204	3702.Q9C598	0	0	0	0	0.07	0	0	0.5	0.515
PvNAC06	T13D8.21	3702.Q9C598	3702.O80755	0	0	0	0	0	0	0	0.652	0.652
PvNAC06	NIT2	3702.Q9C598	3702.P32962	0	0	0	0	0	0	0	0.689	0.689
PvNAC06	T6L1	3702.Q9C598	3702.Q2V4D9	0	0	0	0	0	0	0	0.697	0.697
BTF3	RPL36AA	3702.Q9SMW7	3702.O23290	0	0	0	0	0.617	0.787	0	0	0.915
BTF3	RPL5B	3702.Q9SMW7	3702.P49227	0	0	0	0	0.549	0.847	0	0.102	0.932
BTF3	RPL17B	3702.Q9SMW7	3702.P51413	0	0	0	0	0.582	0.777	0.54	0.096	0.956
BTF3	RPL23AA	3702.Q9SMW7	3702.Q8LD46	0	0	0	0	0.694	0.857	0	0.14	0.959
BTF3	T18K17.10	3702.Q9SMW7	3702.Q9CAT7	0	0	0.05	0.98	0.446	0	0.54	0.381	0.83
BTF3	T8L23.18	3702.Q9SMW7	3702.Q9FVT2	0	0	0	0	0.666	0.078	0	0.259	0.752
BTF3	PvNAC17	3702.Q9SMW7	3702.Q9LHG9	0	0	0	0	0.685	0.698	0.36	0.552	0.969
BTF3	RPL7AB	3702.Q9SMW7	3702.Q9LZH9	0	0	0	0	0.477	0.705	0.54	0.062	0.924
BTF3	RPL23AB	3702.Q9SMW7	3702.Q9M3C3	0	0	0	0	0.694	0.857	0.54	0.14	0.98
BTF3	RPP2B-2	3702.Q9SMW7	3702.Q9SLF7	0	0	0	0	0.438	0.076	0.54	0	0.74
RPL17B	RPL36AA	3702.P51413	3702.O23290	0	0	0	0	0.92	0.926	0.657	0.368	0.998
RPL17B	RPL5B	3702.P51413	3702.P49227	0.115	0	0	0	0.925	0.935	0.758	0.412	0.999
RPL17B	PvNAC17	3702.P51413	3702.Q9LHG9	0	0	0	0	0.687	0.456	0	0.049	0.824
RPL17B	T8L23.18	3702.P51413	3702.Q9FVT2	0	0	0	0	0.932	0	0	0	0.932
RPL17B	T18K17.10	3702.P51413	3702.Q9CAT7	0	0	0	0	0.623	0.777	0.54	0.096	0.96
RPL17B	RPP2B-2	3702.P51413	3702.Q9SLF7	0	0	0	0	0.73	0.694	0.851	0	0.986
RPL17B	RPL23AA	3702.P51413	3702.Q8LD46	0.115	0	0	0	0.879	0.898	0.626	0.309	0.996
RPL17B	RPL7AB	3702.P51413	3702.Q9LZH9	0.098	0	0	0	0.89	0.898	0.89	0.113	0.998
RPL17B	RPL23AB	3702.P51413	3702.Q9M3C3	0.115	0	0	0	0.903	0.898	0.89	0.692	0.999
RPL23AA	RPL36AA	3702.Q8LD46	3702.O23290	0.043	0	0	0	0.948	0.926	0.725	0.845	0.999
RPL23AA	RPL5B	3702.Q8LD46	3702.P49227	0.128	0	0	0	0.934	0.935	0.749	0.471	0.999
RPL23AA	PvNAC17	3702.Q8LD46	3702.Q9LHG9	0	0	0	0	0.649	0.498	0	0.099	0.827
RPL23AA	T8L23.18	3702.Q8LD46	3702.Q9FVT2	0	0	0	0	0.93	0.072	0	0.113	0.938
RPL23AA	RPL23AB	3702.Q8LD46	3702.Q9M3C3	0	0	0.049	0.983	0.453	0	0.9	0.057	0.944
RPL23AA	T18K17.10	3702.Q8LD46	3702.Q9CAT7	0	0	0	0	0.701	0.857	0	0.14	0.96
RPL23AA	RPP2B-2	3702.Q8LD46	3702.Q9SLF7	0	0	0	0	0.734	0.704	0.483	0.722	0.987
RPL23AA	RPL7AB	3702.Q8LD46	3702.Q9LZH9	0.11	0	0	0	0.884	0.898	0.614	0.309	0.996
RPL23AB	RPL36AA	3702.Q9M3C3	3702.O23290	0.043	0	0	0	0.952	0.926	0.725	0.816	0.999
RPL23AB	RPL5B	3702.Q9M3C3	3702.P49227	0.128	0	0	0	0.934	0.935	0.749	0.465	0.999
RPL23AB	T18K17.10	3702.Q9M3C3	3702.Q9CAT7	0	0	0	0	0.733	0.857	0.54	0.14	0.982
RPL23AB	T8L23.18	3702.Q9M3C3	3702.Q9FVT2	0	0	0	0	0.926	0.072	0	0.113	0.934
RPL23AB	PvNAC17	3702.Q9M3C3	3702.Q9LHG9	0	0	0	0	0.631	0.498	0	0.099	0.818
RPL23AB	RPL7AB	3702.Q9M3C3	3702.Q9LZH9	0.11	0	0	0	0.878	0.898	0.887	0.309	0.998
RPL23AB	RPP2B-2	3702.Q9M3C3	3702.Q9SLF7	0	0	0	0	0.769	0.704	0.849	0.129	0.989
RPL36AA	PvNAC17	3702.O23290	3702.Q9LHG9	0	0	0	0	0.655	0.525	0	0	0.829
RPL36AA	T8L23.18	3702.O23290	3702.Q9FVT2	0	0	0	0	0.845	0	0	0.212	0.872
RPL36AA	T18K17.10	3702.O23290	3702.Q9CAT7	0	0	0	0	0.639	0.787	0	0	0.92
RPL36AA	RPP2B-2	3702.O23290	3702.Q9SLF7	0	0	0	0	0.844	0.792	0.461	0.239	0.984
RPL36AA	RPL7AB	3702.O23290	3702.Q9LZH9	0	0	0	0	0.892	0.926	0.601	0.309	0.997
RPL36AA	RPL5B	3702.O23290	3702.P49227	0	0	0	0	0.941	0.991	0.669	0.639	0.999
RPL5B	PvNAC17	3702.P49227	3702.Q9LHG9	0	0	0	0	0.708	0.562	0	0.065	0.87
RPL5B	T18K17.10	3702.P49227	3702.Q9CAT7	0	0	0	0	0.531	0.847	0	0.102	0.93
RPL5B	RPP2B-2	3702.P49227	3702.Q9SLF7	0	0	0	0	0.84	0.788	0.595	0.125	0.986
RPL5B	T8L23.18	3702.P49227	3702.Q9FVT2	0	0	0	0	0.999	0.201	0	0.208	0.999
RPL5B	RPL7AB	3702.P49227	3702.Q9LZH9	0.085	0	0	0	0.934	0.935	0.75	0.423	0.999
RPL7AB	T18K17.10	3702.Q9LZH9	3702.Q9CAT7	0	0	0	0	0.528	0.705	0.54	0.062	0.931
RPL7AB	T8L23.18	3702.Q9LZH9	3702.Q9FVT2	0	0	0	0	0.928	0.073	0	0.215	0.943
RPL7AB	PvNAC17	3702.Q9LZH9	3702.Q9LHG9	0	0	0	0	0.69	0.415	0	0	0.811
RPL7AB	RPP2B-2	3702.Q9LZH9	3702.Q9SLF7	0	0	0	0	0.727	0.7	0.849	0.115	0.987
RPP2B-2	T18K17.10	3702.Q9SLF7	3702.Q9CAT7	0	0	0	0	0.448	0.076	0.54	0	0.745
RPP2B-2	T8L23.18	3702.Q9SLF7	3702.Q9FVT2	0	0	0	0	0.738	0.062	0	0.121	0.765
RPP2B-2	PvNAC17	3702.Q9SLF7	3702.Q9LHG9	0	0	0	0	0.365	0	0	0.771	0.848
T18K17.10	T8L23.18	3702.Q9CAT7	3702.Q9FVT2	0	0	0	0	0.666	0.078	0	0.259	0.752
T18K17.10	PvNAC17	3702.Q9CAT7	3702.Q9LHG9	0	0	0	0	0.683	0.698	0.36	0.829	0.988
PvNAC17	T8L23.18	3702.Q9LHG9	3702.Q9FVT2	0	0	0	0	0.858	0.052	0	0.041	0.86
DREB2A	PvNAC38	3702.O82132	3702.Q8H115	0	0	0	0	0.305	0.062	0.091	0.4	0.596
DREB2A	NAC002	3702.O82132	3702.Q39013	0	0	0	0	0.254	0.062	0.091	0.759	0.826
DREB2A	ZAT10	3702.O82132	3702.Q96289	0	0	0	0	0.311	0.109	0.094	0.779	0.86
EIN2	EIN3	3702.Q9S814	3702.O24606	0	0	0	0	0.082	0	0.9	0.978	0.997
EIN2	NAC002	3702.Q9S814	3702.Q39013	0	0	0	0	0	0	0	0.418	0.418
EIN2	PvNAC38	3702.Q9S814	3702.Q8H115	0	0	0	0	0	0	0	0.524	0.524
EIN3	PvNAC38	3702.O24606	3702.Q8H115	0	0	0	0	0.09	0	0	0.485	0.511
EIN3	NAC002	3702.O24606	3702.Q39013	0	0	0	0	0.078	0	0	0.599	0.614
F10M10.170	PvNAC38	3702.Q9SZ05	3702.Q8H115	0	0	0	0	0	0	0	0.54	0.54
MAC9.6	PvNAC38	3702.Q8VZ21	3702.Q8H115	0	0	0	0	0.172	0	0	0.433	0.51
NAC002	ZAT10	3702.Q39013	3702.Q96289	0	0	0	0	0.14	0.061	0.046	0.378	0.457
NAC002	PvNAC38	3702.Q39013	3702.Q8H115	0	0	0	0.94	0.45	0	0	0.425	0.67
PvNAC38	T7B11.13	3702.Q8H115	3702.A0A1P8B8B4	0	0	0	0	0.384	0	0	0.431	0.634
PvNAC38	T8P21.28	3702.Q8H115	3702.Q4PSR5	0	0	0	0	0	0	0	0.757	0.757
PvNAC38	ZAT10	3702.Q8H115	3702.Q96289	0	0	0	0	0.313	0.061	0.046	0.303	0.514
PvNAC38	SCL14	3702.Q8H115	3702.Q9XE58	0	0	0	0	0.05	0	0	0.695	0.697
ABF2	DREB2A	3702.Q9M7Q4	3702.O82132	0	0	0	0	0	0.292	0.047	0.943	0.958
ABF2	CLPD	3702.Q9M7Q4	3702.P42762	0	0	0	0	0	0	0	0.54	0.54
ABF2	AP2	3702.Q9M7Q4	3702.P47927	0	0	0	0	0	0	0	0.718	0.718
ABF2	RD29A	3702.Q9M7Q4	3702.Q06738	0	0	0	0	0.044	0	0	0.881	0.881
ABF2	PvNAC73	3702.Q9M7Q4	3702.Q39013	0	0	0	0	0	0	0	0.775	0.775
ABF2	MYC2	3702.Q9M7Q4	3702.Q39204	0	0	0	0	0	0	0	0.695	0.695
ABF2	BZIP8	3702.Q9M7Q4	3702.Q9CA46	0	0	0	0	0	0	0	0.898	0.898
ABF2	NCED3	3702.Q9M7Q4	3702.Q9LRR7	0	0	0	0	0.063	0	0	0.792	0.796
ABF4	DREB2A	3702.Q9M7Q2	3702.O82132	0	0	0	0	0.042	0.23	0.047	0.876	0.901
ABF4	CLPD	3702.Q9M7Q2	3702.P42762	0	0	0	0	0.048	0	0	0.547	0.55
ABF4	AP2	3702.Q9M7Q2	3702.P47927	0	0	0	0	0	0	0	0.636	0.636
ABF4	RD29A	3702.Q9M7Q2	3702.Q06738	0	0	0	0	0.043	0	0	0.881	0.881
ABF4	PvNAC73	3702.Q9M7Q2	3702.Q39013	0	0	0	0	0.057	0	0	0.718	0.722
ABF4	MYC2	3702.Q9M7Q2	3702.Q39204	0	0	0	0	0.042	0	0	0.549	0.549
ABF4	BZIP8	3702.Q9M7Q2	3702.Q9CA46	0	0	0	0	0	0	0	0.899	0.899
ABF4	NCED3	3702.Q9M7Q2	3702.Q9LRR7	0	0	0	0	0.063	0	0	0.792	0.796
AP2	DREB2A	3702.P47927	3702.O82132	0	0	0	0	0	0	0.047	0.797	0.798
AP2	NCED3	3702.P47927	3702.Q9LRR7	0	0	0	0	0	0	0.05	0.739	0.741
AP2	RD29A	3702.P47927	3702.Q06738	0	0	0	0	0	0	0	0.785	0.785
AP2	PvNAC73	3702.P47927	3702.Q39013	0	0	0	0	0	0	0	0.795	0.795
AP2	MYC2	3702.P47927	3702.Q39204	0	0	0	0	0	0	0	0.822	0.822
AP2	BZIP8	3702.P47927	3702.Q9CA46	0	0	0	0	0	0	0	0.96	0.96
BZIP8	DREB2A	3702.Q9CA46	3702.O82132	0	0	0	0	0	0	0	0.794	0.794
BZIP8	CLPD	3702.Q9CA46	3702.P42762	0	0	0	0	0	0	0	0.545	0.545
BZIP8	RD29A	3702.Q9CA46	3702.Q06738	0	0	0	0	0	0	0	0.794	0.794
BZIP8	PvNAC73	3702.Q9CA46	3702.Q39013	0	0	0	0	0	0	0	0.881	0.881
BZIP8	MYC2	3702.Q9CA46	3702.Q39204	0	0	0	0	0	0	0	0.795	0.795
BZIP8	NCED3	3702.Q9CA46	3702.Q9LRR7	0	0	0	0	0	0	0	0.785	0.785
CLPD	DREB2A	3702.P42762	3702.O82132	0	0	0	0	0.061	0	0	0.785	0.789
CLPD	MYC2	3702.P42762	3702.Q39204	0	0	0	0	0	0	0	0.549	0.549
CLPD	NCED3	3702.P42762	3702.Q9LRR7	0	0	0	0	0	0	0	0.6	0.6
CLPD	PvNAC73	3702.P42762	3702.Q39013	0	0	0	0	0.061	0	0	0.739	0.744
CLPD	RD29A	3702.P42762	3702.Q06738	0	0	0	0	0.048	0	0	0.793	0.794
DREB2A	MYC2	3702.O82132	3702.Q39204	0	0	0	0	0.139	0	0	0.695	0.726
DREB2A	NCED3	3702.O82132	3702.Q9LRR7	0	0	0	0	0.057	0	0	0.794	0.797
DREB2A	PvNAC73	3702.O82132	3702.Q39013	0	0	0	0	0.254	0.062	0.091	0.759	0.826
DREB2A	RD29A	3702.O82132	3702.Q06738	0	0	0	0	0.065	0	0	0.926	0.927
K24M7.12	PvNAC73	3702.Q9FHC2	3702.Q39013	0	0	0	0	0	0	0	0.759	0.759
MYC2	RD29A	3702.Q39204	3702.Q06738	0	0	0	0	0.042	0	0	0.698	0.698
MYC2	PvNAC73	3702.Q39204	3702.Q39013	0	0	0	0	0.099	0	0	0.718	0.735
MYC2	NCED3	3702.Q39204	3702.Q9LRR7	0	0	0	0	0.092	0	0	0.719	0.733
PvNAC73	RD29A	3702.Q39013	3702.Q06738	0	0	0	0	0	0	0	0.72	0.72
PvNAC73	NCED3	3702.Q39013	3702.Q9LRR7	0	0	0	0	0.072	0	0	0.74	0.748
NCED3	RD29A	3702.Q9LRR7	3702.Q06738	0	0	0	0	0.071	0	0	0.897	0.9
